# Supplementary material for: CS-Symmetric Pyridine(diimine) Iron Methyl Complexes for Catalytic [2+2] Cycloaddition and Hydrovinylation: Metallacycle Geometry Determines Selectivity
Source: JACS Au. 2023 Jul 12;3(7):2007–24. doi: 10.1021/jacsau.3c00229 (PMC10369671; doi:10.1021/jacsau.3c00229)
Supplement: Supplementary file 2 — au3c00229_si_002.cif [file au3c00229_si_002.cif]

data_CD2

_audit_update_record
;
2021-07-20 # Formatted by publCIF

;
_publcif_datablock.id '{9ec8fdc3-2dff-4bfb-aa79-745d5d3b5b7a}'

# publcif _publ_body_element loop start
loop_
_publ_body_element
_publ_body_title
_publ_body_contents

 section 
;
Chemical context
; 
;

;
 section 
;
Structural commentary
; 
;

;
 section 
;
Supramolecular features
; 
;

;
 section 
;
Database survey
; 
;

;
 section 
;
Synthesis and crystallization
; 
;

;
 section 
;
Refinement
;
;
Crystal data, data collection and structure refinement details are summarized
in Table 1.
;

# publcif _publ_body_element loop end
 
_audit_creation_method            'SHELXL-2018/3'
_shelx_SHELXL_version_number      '2018/3'
_chemical_name_systematic         ?
_chemical_name_common             ?
_chemical_melting_point           ?
_chemical_formula_moiety          ?
_chemical_formula_sum
 'C14 H19.50 Cl2 Fe0.50 N1.50' 
_chemical_formula_weight          307.63

loop_
 _atom_type_symbol
 _atom_type_description
 _atom_type_scat_dispersion_real
 _atom_type_scat_dispersion_imag
 _atom_type_scat_source
 'C'  'C'   0.0033   0.0016
 'International Tables Vol C Tables 4.2.6.8 and 6.1.1.4'
 'Fe'  'Fe'   0.3463   0.8444
 'International Tables Vol C Tables 4.2.6.8 and 6.1.1.4'
 'Cl'  'Cl'   0.1484   0.1585
 'International Tables Vol C Tables 4.2.6.8 and 6.1.1.4'
 'N'  'N'   0.0061   0.0033
 'International Tables Vol C Tables 4.2.6.8 and 6.1.1.4'
 'H'  'H'   0.0000   0.0000
 'International Tables Vol C Tables 4.2.6.8 and 6.1.1.4'
 
_space_group_crystal_system       orthorhombic
_space_group_IT_number            19
_space_group_name_H-M_alt         'P 21 21 21'
_space_group_name_Hall            'P 2ac 2ab'
 
_shelx_space_group_comment
;
The symmetry employed for this shelxl refinement is uniquely defined
by the following loop, which should always be used as a source of
symmetry information in preference to the above space-group names.
They are only intended as comments.
;
 
loop_
 _space_group_symop_operation_xyz
 'x, y, z'
 '-x+1/2, -y, z+1/2'
 '-x, y+1/2, -z+1/2'
 'x+1/2, -y+1/2, -z'
 
_cell_length_a                    10.567(4)
_cell_length_b                    16.349(5)
_cell_length_c                    16.708(5)
_cell_angle_alpha                 90
_cell_angle_beta                  90
_cell_angle_gamma                 90
_cell_volume                      2886.3(16)
_cell_formula_units_Z             8
_cell_measurement_temperature     100(2)
_cell_measurement_reflns_used      9989
_cell_measurement_theta_min        2.49
_cell_measurement_theta_max       28.70
 
_exptl_crystal_description        'block'
_exptl_crystal_colour             'dark blue'
_exptl_crystal_density_meas       ?
_exptl_crystal_density_method     ?
_exptl_crystal_density_diffrn     1.416          
_exptl_crystal_F_000              1288
_exptl_transmission_factor_min    ?
_exptl_transmission_factor_max    ?
_exptl_crystal_size_max           0.309
_exptl_crystal_size_mid           0.297
_exptl_crystal_size_min           0.286
_exptl_absorpt_coefficient_mu     0.916
_shelx_estimated_absorpt_T_min    ?
_shelx_estimated_absorpt_T_max    ?
_exptl_absorpt_correction_type    multi-scan
_exptl_absorpt_correction_T_min   0.6308  
_exptl_absorpt_correction_T_max   0.7458
_exptl_absorpt_process_details    'TWINABS BRUKER AXS'
_exptl_absorpt_special_details    ?
_diffrn_ambient_temperature       100(2)
_diffrn_radiation_wavelength      0.71073
_diffrn_radiation_type            MoK\a
_diffrn_source                    ?
_diffrn_measurement_device_type  'Bruker APEX-II CCD'
_diffrn_measurement_method       '\f and \w scans'
_diffrn_detector_area_resol_mean  ?
_diffrn_reflns_number             21175
_diffrn_reflns_av_unetI/netI      0.0659
_diffrn_reflns_av_R_equivalents   0.0523
_diffrn_reflns_limit_h_min        -14
_diffrn_reflns_limit_h_max        14
_diffrn_reflns_limit_k_min        -22
_diffrn_reflns_limit_k_max        20
_diffrn_reflns_limit_l_min        -21
_diffrn_reflns_limit_l_max        22
_diffrn_reflns_theta_min          2.280
_diffrn_reflns_theta_max          28.694
_diffrn_reflns_theta_full         25.242
_diffrn_measured_fraction_theta_max   0.999
_diffrn_measured_fraction_theta_full  0.999
_diffrn_reflns_Laue_measured_fraction_max    0.999
_diffrn_reflns_Laue_measured_fraction_full   0.999
_diffrn_reflns_point_group_measured_fraction_max   0.997
_diffrn_reflns_point_group_measured_fraction_full  0.999
_reflns_number_total              7449
_reflns_number_gt                 6380
_reflns_threshold_expression      'I > 2\s(I)'
_reflns_Friedel_coverage          0.789
_reflns_Friedel_fraction_max      0.995
_reflns_Friedel_fraction_full     0.999
 
_reflns_special_details
;
 Reflections were merged by SHELXL according to the crystal
 class for the calculation of statistics and refinement.
 
 _reflns_Friedel_fraction is defined as the number of unique
 Friedel pairs measured divided by the number that would be
 possible theoretically, ignoring centric projections and
 systematic absences.
;
 
_computing_data_collection       'Bruker APEX2'
_computing_cell_refinement       'Bruker SAINT'
_computing_data_reduction        'Bruker SAINT'
_computing_structure_solution    'SHELXS-97 (Sheldrick 2008)'
_computing_structure_refinement  'SHELXL-2014 (Sheldrick 2014)'
_computing_molecular_graphics    'Bruker SHELXTL'
_computing_publication_material  'Bruker SHELXTL'
_refine_special_details           ?
_refine_ls_structure_factor_coef  Fsqd
_refine_ls_matrix_type            full
_refine_ls_weighting_scheme       calc
_refine_ls_weighting_details
'w=1/[\s^2^(Fo^2^)+(0.0358P)^2^] where P=(Fo^2^+2Fc^2^)/3'
_atom_sites_solution_primary      ?
_atom_sites_solution_secondary    ?
_atom_sites_solution_hydrogens    geom
_refine_ls_hydrogen_treatment     constr
_refine_ls_extinction_method      none
_refine_ls_extinction_coef        .
_refine_ls_abs_structure_details
;
 Flack x determined using 2405 quotients [(I+)-(I-)]/[(I+)+(I-)]
 (Parsons, Flack and Wagner, Acta Cryst. B69 (2013) 249-259).
;
_refine_ls_abs_structure_Flack    0.002(10)
_chemical_absolute_configuration  ?
_refine_ls_number_reflns          7449
_refine_ls_number_parameters      331
_refine_ls_number_restraints      0
_refine_ls_R_factor_all           0.0483
_refine_ls_R_factor_gt            0.0352
_refine_ls_wR_factor_ref          0.0820
_refine_ls_wR_factor_gt           0.0675
_refine_ls_goodness_of_fit_ref    1.028
_refine_ls_restrained_S_all       1.028
_refine_ls_shift/su_max           0.001
_refine_ls_shift/su_mean          0.000
 
loop_
 _atom_site_label
 _atom_site_type_symbol
 _atom_site_fract_x
 _atom_site_fract_y
 _atom_site_fract_z
 _atom_site_U_iso_or_equiv
 _atom_site_adp_type
 _atom_site_occupancy
 _atom_site_site_symmetry_order  
 _atom_site_calc_flag
 _atom_site_refinement_flags_posn
 _atom_site_refinement_flags_adp
 _atom_site_refinement_flags_occupancy
 _atom_site_disorder_assembly
 _atom_site_disorder_group
C1 C 0.5968(3) 0.6690(2) 0.56649(19) 0.0112(7) Uani 1 1 d . . . . .
C2 C 0.5742(3) 0.7090(2) 0.6383(2) 0.0129(7) Uani 1 1 d . . . . .
H2 H 0.518315 0.752854 0.640933 0.015 Uiso 1 1 calc R U . . .
C3 C 0.6372(3) 0.6817(2) 0.7064(2) 0.0160(8) Uani 1 1 d . . . . .
H3 H 0.623890 0.707726 0.755172 0.019 Uiso 1 1 calc R U . . .
C4 C 0.7195(3) 0.6161(2) 0.7020(2) 0.0152(7) Uani 1 1 d . . . . .
H4 H 0.761730 0.597332 0.747237 0.018 Uiso 1 1 calc R U . . .
C5 C 0.7376(3) 0.5785(2) 0.6271(2) 0.0129(7) Uani 1 1 d . . . . .
C6 C 0.5322(3) 0.6913(2) 0.4902(2) 0.0112(7) Uani 1 1 d . . . . .
C7 C 0.4372(3) 0.7592(2) 0.4926(2) 0.0163(8) Uani 1 1 d . . . . .
H7A H 0.405267 0.768888 0.439633 0.024 Uiso 1 1 calc R U . . .
H7B H 0.476883 0.808021 0.512340 0.024 Uiso 1 1 calc R U . . .
H7C H 0.368661 0.744240 0.527305 0.024 Uiso 1 1 calc R U . . .
C8 C 0.8201(3) 0.5055(2) 0.6150(2) 0.0127(7) Uani 1 1 d . . . . .
C9 C 0.8785(4) 0.4680(2) 0.6885(2) 0.0194(8) Uani 1 1 d . . . . .
H9A H 0.813243 0.444351 0.721070 0.029 Uiso 1 1 calc R U . . .
H9B H 0.921974 0.509530 0.718381 0.029 Uiso 1 1 calc R U . . .
H9C H 0.937395 0.426287 0.672840 0.029 Uiso 1 1 calc R U . . .
C10 C 0.5014(3) 0.6674(2) 0.35264(19) 0.0111(7) Uani 1 1 d . . . . .
C11 C 0.3894(3) 0.6255(2) 0.3328(2) 0.0125(7) Uani 1 1 d . . . . .
C12 C 0.3304(3) 0.6460(2) 0.2607(2) 0.0152(7) Uani 1 1 d . . . . .
H12 H 0.256882 0.618769 0.245737 0.018 Uiso 1 1 calc R U . . .
C13 C 0.3791(3) 0.7062(2) 0.2112(2) 0.0158(8) Uani 1 1 d . . . . .
H13 H 0.338199 0.719115 0.163603 0.019 Uiso 1 1 calc R U . . .
C14 C 0.4888(3) 0.7471(2) 0.2325(2) 0.0138(7) Uani 1 1 d . . . . .
H14 H 0.520124 0.787962 0.199269 0.017 Uiso 1 1 calc R U . . .
C15 C 0.5532(3) 0.7280(2) 0.3033(2) 0.0121(7) Uani 1 1 d . . . . .
C16 C 0.6722(3) 0.7760(2) 0.3247(2) 0.0168(8) Uani 1 1 d . . . . .
H16 H 0.713249 0.748536 0.369928 0.020 Uiso 1 1 calc R U . . .
C17 C 0.6401(4) 0.8633(2) 0.3503(2) 0.0267(9) Uani 1 1 d . . . . .
H17A H 0.599113 0.891294 0.306978 0.040 Uiso 1 1 calc R U . . .
H17B H 0.716505 0.891729 0.364349 0.040 Uiso 1 1 calc R U . . .
H17C H 0.584605 0.861828 0.395796 0.040 Uiso 1 1 calc R U . . .
C18 C 0.7665(3) 0.7783(2) 0.2551(2) 0.0210(8) Uani 1 1 d . . . . .
H18A H 0.788781 0.723467 0.240146 0.032 Uiso 1 1 calc R U . . .
H18B H 0.841205 0.807359 0.271223 0.032 Uiso 1 1 calc R U . . .
H18C H 0.728574 0.805579 0.210177 0.032 Uiso 1 1 calc R U . . .
C19 C 0.3276(3) 0.5633(2) 0.38802(19) 0.0132(7) Uani 1 1 d . . . . .
H19 H 0.388757 0.549299 0.429947 0.016 Uiso 1 1 calc R U . . .
C20 C 0.2911(4) 0.4841(2) 0.3448(2) 0.0203(8) Uani 1 1 d . . . . .
H20A H 0.226440 0.495522 0.306014 0.030 Uiso 1 1 calc R U . . .
H20B H 0.259852 0.445180 0.383027 0.030 Uiso 1 1 calc R U . . .
H20C H 0.364066 0.461991 0.318303 0.030 Uiso 1 1 calc R U . . .
C21 C 0.2108(3) 0.6002(2) 0.4286(2) 0.0206(8) Uani 1 1 d . . . . .
H21A H 0.234101 0.650001 0.455340 0.031 Uiso 1 1 calc R U . . .
H21B H 0.177682 0.562123 0.467019 0.031 Uiso 1 1 calc R U . . .
H21C H 0.147443 0.611724 0.389027 0.031 Uiso 1 1 calc R U . . .
C22 C 0.9069(3) 0.4068(2) 0.5241(2) 0.0142(7) Uani 1 1 d . . . . .
H22 H 0.980795 0.406989 0.559585 0.017 Uiso 1 1 calc R U . . .
C23 C 0.9535(3) 0.4086(2) 0.4375(2) 0.0159(7) Uani 1 1 d . . . . .
H23A H 1.004256 0.457232 0.428730 0.019 Uiso 1 1 calc R U . . .
H23B H 0.881620 0.410606 0.401424 0.019 Uiso 1 1 calc R U . . .
C24 C 1.0327(3) 0.3323(2) 0.4199(2) 0.0182(8) Uani 1 1 d . . . . .
H24A H 1.059162 0.333136 0.364334 0.022 Uiso 1 1 calc R U . . .
H24B H 1.108115 0.333043 0.452998 0.022 Uiso 1 1 calc R U . . .
C25 C 0.9587(3) 0.2544(2) 0.4362(2) 0.0187(8) Uani 1 1 d . . . . .
H25A H 1.013093 0.207413 0.427390 0.022 Uiso 1 1 calc R U . . .
H25B H 0.888260 0.250721 0.399143 0.022 Uiso 1 1 calc R U . . .
C26 C 0.9089(4) 0.2527(2) 0.5219(2) 0.0193(8) Uani 1 1 d . . . . .
H26A H 0.979606 0.249595 0.558779 0.023 Uiso 1 1 calc R U . . .
H26B H 0.857078 0.204378 0.529452 0.023 Uiso 1 1 calc R U . . .
C27 C 0.8302(3) 0.3291(2) 0.5406(2) 0.0173(8) Uani 1 1 d . . . . .
H27A H 0.754423 0.329208 0.507865 0.021 Uiso 1 1 calc R U . . .
H27B H 0.804549 0.328125 0.596341 0.021 Uiso 1 1 calc R U . . .
C28 C 0.4262(4) 0.4709(3) 0.5851(2) 0.0248(9) Uani 1 1 d . . . . .
H28A H 0.424892 0.529743 0.577768 0.030 Uiso 1 1 calc R U . . .
H28B H 0.478652 0.447561 0.543253 0.030 Uiso 1 1 calc R U . . .
Fe1 Fe 0.71385(4) 0.54733(3) 0.44963(3) 0.01151(11) Uani 1 1 d . . . . .
Cl1 Cl 0.85604(8) 0.59660(5) 0.35705(5) 0.01559(18) Uani 1 1 d . . . . .
Cl2 Cl 0.60479(7) 0.43584(5) 0.39942(5) 0.01553(18) Uani 1 1 d . . . . .
Cl3 Cl 0.49345(9) 0.44783(7) 0.67956(5) 0.0276(2) Uani 1 1 d . . . . .
Cl4 Cl 0.27039(9) 0.43232(6) 0.57593(5) 0.0220(2) Uani 1 1 d . . . . .
N1 N 0.6772(2) 0.60528(17) 0.56160(16) 0.0107(6) Uani 1 1 d . . . . .
N2 N 0.5632(2) 0.64841(17) 0.42810(16) 0.0104(6) Uani 1 1 d . . . . .
N3 N 0.8297(3) 0.48062(17) 0.54179(17) 0.0121(6) Uani 1 1 d . . . . .
 
loop_
 _atom_site_aniso_label
 _atom_site_aniso_U_11
 _atom_site_aniso_U_22
 _atom_site_aniso_U_33
 _atom_site_aniso_U_23
 _atom_site_aniso_U_13
 _atom_site_aniso_U_12
C1 0.0126(15) 0.0110(16) 0.0101(16) 0.0001(13) -0.0007(13) -0.0028(13)
C2 0.0135(16) 0.0125(17) 0.0128(16) -0.0021(14) 0.0008(14) 0.0007(13)
C3 0.0209(18) 0.0173(19) 0.0099(16) -0.0037(14) 0.0042(15) -0.0020(14)
C4 0.0156(16) 0.0193(19) 0.0107(16) 0.0001(14) -0.0028(15) -0.0018(15)
C5 0.0129(16) 0.0135(18) 0.0121(15) 0.0017(13) -0.0002(13) -0.0037(13)
C6 0.0116(16) 0.0107(17) 0.0114(16) 0.0007(14) 0.0017(14) -0.0027(12)
C7 0.0185(18) 0.019(2) 0.0119(17) 0.0003(15) 0.0000(15) 0.0052(15)
C8 0.0112(16) 0.0142(18) 0.0128(16) 0.0014(14) -0.0020(13) -0.0014(12)
C9 0.0202(18) 0.022(2) 0.0156(17) 0.0012(15) -0.0027(16) 0.0040(15)
C10 0.0135(15) 0.0116(17) 0.0082(16) -0.0007(13) 0.0008(14) 0.0029(13)
C11 0.0122(16) 0.0134(17) 0.0120(16) -0.0011(13) 0.0005(14) 0.0004(13)
C12 0.0104(15) 0.023(2) 0.0122(17) -0.0006(15) -0.0011(14) -0.0016(14)
C13 0.0134(16) 0.025(2) 0.0095(16) 0.0017(15) -0.0035(14) 0.0017(15)
C14 0.0141(16) 0.0156(18) 0.0116(16) 0.0008(14) 0.0019(14) 0.0018(14)
C15 0.0119(15) 0.0122(18) 0.0122(16) -0.0034(14) 0.0003(14) 0.0023(13)
C16 0.0186(18) 0.0179(19) 0.0139(17) 0.0045(15) -0.0064(15) -0.0043(14)
C17 0.039(2) 0.021(2) 0.020(2) -0.0020(17) 0.0044(19) -0.0107(18)
C18 0.0174(18) 0.025(2) 0.0206(19) 0.0074(16) -0.0011(16) -0.0046(16)
C19 0.0120(15) 0.0144(18) 0.0132(16) 0.0015(14) -0.0020(13) -0.0024(13)
C20 0.0195(18) 0.0180(19) 0.0234(19) -0.0053(16) 0.0005(17) -0.0027(15)
C21 0.0199(17) 0.0197(19) 0.0223(19) 0.0028(15) 0.0051(16) -0.0005(16)
C22 0.0136(16) 0.0156(18) 0.0134(16) -0.0008(14) -0.0016(14) 0.0023(14)
C23 0.0154(16) 0.0162(18) 0.0161(17) 0.0017(15) 0.0029(15) 0.0014(13)
C24 0.0163(17) 0.022(2) 0.0162(18) -0.0045(16) 0.0028(15) 0.0016(14)
C25 0.0207(18) 0.0176(19) 0.0179(19) -0.0052(16) -0.0007(16) 0.0016(14)
C26 0.027(2) 0.0154(19) 0.0158(18) 0.0013(15) -0.0027(16) 0.0025(16)
C27 0.0196(17) 0.0176(19) 0.0146(18) 0.0015(15) 0.0043(15) 0.0003(14)
C28 0.0244(19) 0.029(2) 0.0209(19) 0.0050(17) 0.0019(17) -0.0069(16)
Fe1 0.0136(2) 0.0132(2) 0.0078(2) -0.0014(2) 0.0004(2) 0.0003(2)
Cl1 0.0165(4) 0.0160(4) 0.0143(4) 0.0015(3) 0.0029(3) -0.0021(3)
Cl2 0.0152(4) 0.0143(4) 0.0170(4) -0.0029(3) -0.0007(3) -0.0015(3)
Cl3 0.0244(5) 0.0381(6) 0.0202(4) -0.0006(5) -0.0009(4) -0.0100(5)
Cl4 0.0238(4) 0.0219(5) 0.0205(4) 0.0017(4) -0.0016(4) -0.0013(4)
N1 0.0114(12) 0.0112(14) 0.0095(14) -0.0001(11) -0.0004(11) -0.0030(10)
N2 0.0128(13) 0.0095(14) 0.0089(13) -0.0009(11) -0.0003(11) -0.0005(10)
N3 0.0119(13) 0.0116(14) 0.0126(14) 0.0013(12) 0.0021(12) 0.0001(11)
 
_geom_special_details
;
 All esds (except the esd in the dihedral angle between two l.s. planes)
 are estimated using the full covariance matrix.  The cell esds are taken
 into account individually in the estimation of esds in distances, angles
 and torsion angles; correlations between esds in cell parameters are only
 used when they are defined by crystal symmetry.  An approximate (isotropic)
 treatment of cell esds is used for estimating esds involving l.s. planes.
;
 
loop_
 _geom_bond_atom_site_label_1
 _geom_bond_atom_site_label_2
 _geom_bond_distance
 _geom_bond_site_symmetry_2
 _geom_bond_publ_flag
C1 N1 1.347(4) . ?
C1 C2 1.387(5) . ?
C1 C6 1.491(5) . ?
C2 C3 1.391(5) . ?
C2 H2 0.9300 . ?
C3 C4 1.383(5) . ?
C3 H3 0.9300 . ?
C4 C5 1.407(5) . ?
C4 H4 0.9300 . ?
C5 N1 1.341(4) . ?
C5 C8 1.492(5) . ?
C6 N2 1.293(4) . ?
C6 C7 1.498(5) . ?
C7 H7A 0.9600 . ?
C7 H7B 0.9600 . ?
C7 H7C 0.9600 . ?
C8 N3 1.293(4) . ?
C8 C9 1.504(5) . ?
C9 H9A 0.9600 . ?
C9 H9B 0.9600 . ?
C9 H9C 0.9600 . ?
C10 C15 1.400(5) . ?
C10 C11 1.407(5) . ?
C10 N2 1.453(4) . ?
C11 C12 1.397(5) . ?
C11 C19 1.520(5) . ?
C12 C13 1.385(5) . ?
C12 H12 0.9300 . ?
C13 C14 1.384(5) . ?
C13 H13 0.9300 . ?
C14 C15 1.400(5) . ?
C14 H14 0.9300 . ?
C15 C16 1.525(5) . ?
C16 C17 1.529(5) . ?
C16 C18 1.532(5) . ?
C16 H16 0.9800 . ?
C17 H17A 0.9600 . ?
C17 H17B 0.9600 . ?
C17 H17C 0.9600 . ?
C18 H18A 0.9600 . ?
C18 H18B 0.9600 . ?
C18 H18C 0.9600 . ?
C19 C20 1.531(5) . ?
C19 C21 1.533(5) . ?
C19 H19 0.9800 . ?
C20 H20A 0.9600 . ?
C20 H20B 0.9600 . ?
C20 H20C 0.9600 . ?
C21 H21A 0.9600 . ?
C21 H21B 0.9600 . ?
C21 H21C 0.9600 . ?
C22 N3 1.486(4) . ?
C22 C23 1.530(5) . ?
C22 C27 1.532(5) . ?
C22 H22 0.9800 . ?
C23 C24 1.530(5) . ?
C23 H23A 0.9700 . ?
C23 H23B 0.9700 . ?
C24 C25 1.520(5) . ?
C24 H24A 0.9700 . ?
C24 H24B 0.9700 . ?
C25 C26 1.526(5) . ?
C25 H25A 0.9700 . ?
C25 H25B 0.9700 . ?
C26 C27 1.532(5) . ?
C26 H26A 0.9700 . ?
C26 H26B 0.9700 . ?
C27 H27A 0.9700 . ?
C27 H27B 0.9700 . ?
C28 Cl4 1.770(4) . ?
C28 Cl3 1.772(4) . ?
C28 H28A 0.9700 . ?
C28 H28B 0.9700 . ?
Fe1 N1 2.132(3) . ?
Fe1 N3 2.249(3) . ?
Fe1 Cl1 2.3019(10) . ?
Fe1 Cl2 2.3139(11) . ?
Fe1 N2 2.323(3) . ?
 
loop_
 _geom_angle_atom_site_label_1
 _geom_angle_atom_site_label_2
 _geom_angle_atom_site_label_3
 _geom_angle
 _geom_angle_site_symmetry_1
 _geom_angle_site_symmetry_3
 _geom_angle_publ_flag
N1 C1 C2 121.7(3) . . ?
N1 C1 C6 115.2(3) . . ?
C2 C1 C6 123.1(3) . . ?
C1 C2 C3 118.3(3) . . ?
C1 C2 H2 120.9 . . ?
C3 C2 H2 120.9 . . ?
C4 C3 C2 120.4(3) . . ?
C4 C3 H3 119.8 . . ?
C2 C3 H3 119.8 . . ?
C3 C4 C5 118.2(3) . . ?
C3 C4 H4 120.9 . . ?
C5 C4 H4 120.9 . . ?
N1 C5 C4 121.2(3) . . ?
N1 C5 C8 115.4(3) . . ?
C4 C5 C8 123.4(3) . . ?
N2 C6 C1 116.0(3) . . ?
N2 C6 C7 126.4(3) . . ?
C1 C6 C7 117.7(3) . . ?
C6 C7 H7A 109.5 . . ?
C6 C7 H7B 109.5 . . ?
H7A C7 H7B 109.5 . . ?
C6 C7 H7C 109.5 . . ?
H7A C7 H7C 109.5 . . ?
H7B C7 H7C 109.5 . . ?
N3 C8 C5 115.2(3) . . ?
N3 C8 C9 127.7(3) . . ?
C5 C8 C9 117.0(3) . . ?
C8 C9 H9A 109.5 . . ?
C8 C9 H9B 109.5 . . ?
H9A C9 H9B 109.5 . . ?
C8 C9 H9C 109.5 . . ?
H9A C9 H9C 109.5 . . ?
H9B C9 H9C 109.5 . . ?
C15 C10 C11 122.3(3) . . ?
C15 C10 N2 119.1(3) . . ?
C11 C10 N2 118.6(3) . . ?
C12 C11 C10 117.5(3) . . ?
C12 C11 C19 119.5(3) . . ?
C10 C11 C19 123.0(3) . . ?
C13 C12 C11 121.3(3) . . ?
C13 C12 H12 119.3 . . ?
C11 C12 H12 119.3 . . ?
C14 C13 C12 120.1(3) . . ?
C14 C13 H13 120.0 . . ?
C12 C13 H13 120.0 . . ?
C13 C14 C15 121.1(3) . . ?
C13 C14 H14 119.5 . . ?
C15 C14 H14 119.5 . . ?
C10 C15 C14 117.7(3) . . ?
C10 C15 C16 123.3(3) . . ?
C14 C15 C16 118.9(3) . . ?
C15 C16 C17 111.3(3) . . ?
C15 C16 C18 111.8(3) . . ?
C17 C16 C18 109.5(3) . . ?
C15 C16 H16 108.0 . . ?
C17 C16 H16 108.0 . . ?
C18 C16 H16 108.0 . . ?
C16 C17 H17A 109.5 . . ?
C16 C17 H17B 109.5 . . ?
H17A C17 H17B 109.5 . . ?
C16 C17 H17C 109.5 . . ?
H17A C17 H17C 109.5 . . ?
H17B C17 H17C 109.5 . . ?
C16 C18 H18A 109.5 . . ?
C16 C18 H18B 109.5 . . ?
H18A C18 H18B 109.5 . . ?
C16 C18 H18C 109.5 . . ?
H18A C18 H18C 109.5 . . ?
H18B C18 H18C 109.5 . . ?
C11 C19 C20 112.8(3) . . ?
C11 C19 C21 110.5(3) . . ?
C20 C19 C21 109.8(3) . . ?
C11 C19 H19 107.8 . . ?
C20 C19 H19 107.8 . . ?
C21 C19 H19 107.8 . . ?
C19 C20 H20A 109.5 . . ?
C19 C20 H20B 109.5 . . ?
H20A C20 H20B 109.5 . . ?
C19 C20 H20C 109.5 . . ?
H20A C20 H20C 109.5 . . ?
H20B C20 H20C 109.5 . . ?
C19 C21 H21A 109.5 . . ?
C19 C21 H21B 109.5 . . ?
H21A C21 H21B 109.5 . . ?
C19 C21 H21C 109.5 . . ?
H21A C21 H21C 109.5 . . ?
H21B C21 H21C 109.5 . . ?
N3 C22 C23 110.4(3) . . ?
N3 C22 C27 110.3(3) . . ?
C23 C22 C27 110.9(3) . . ?
N3 C22 H22 108.4 . . ?
C23 C22 H22 108.4 . . ?
C27 C22 H22 108.4 . . ?
C22 C23 C24 110.0(3) . . ?
C22 C23 H23A 109.7 . . ?
C24 C23 H23A 109.7 . . ?
C22 C23 H23B 109.7 . . ?
C24 C23 H23B 109.7 . . ?
H23A C23 H23B 108.2 . . ?
C25 C24 C23 111.6(3) . . ?
C25 C24 H24A 109.3 . . ?
C23 C24 H24A 109.3 . . ?
C25 C24 H24B 109.3 . . ?
C23 C24 H24B 109.3 . . ?
H24A C24 H24B 108.0 . . ?
C24 C25 C26 111.1(3) . . ?
C24 C25 H25A 109.4 . . ?
C26 C25 H25A 109.4 . . ?
C24 C25 H25B 109.4 . . ?
C26 C25 H25B 109.4 . . ?
H25A C25 H25B 108.0 . . ?
C25 C26 C27 111.4(3) . . ?
C25 C26 H26A 109.4 . . ?
C27 C26 H26A 109.4 . . ?
C25 C26 H26B 109.4 . . ?
C27 C26 H26B 109.4 . . ?
H26A C26 H26B 108.0 . . ?
C22 C27 C26 110.6(3) . . ?
C22 C27 H27A 109.5 . . ?
C26 C27 H27A 109.5 . . ?
C22 C27 H27B 109.5 . . ?
C26 C27 H27B 109.5 . . ?
H27A C27 H27B 108.1 . . ?
Cl4 C28 Cl3 112.0(2) . . ?
Cl4 C28 H28A 109.2 . . ?
Cl3 C28 H28A 109.2 . . ?
Cl4 C28 H28B 109.2 . . ?
Cl3 C28 H28B 109.2 . . ?
H28A C28 H28B 107.9 . . ?
N1 Fe1 N3 73.36(10) . . ?
N1 Fe1 Cl1 123.54(8) . . ?
N3 Fe1 Cl1 105.94(8) . . ?
N1 Fe1 Cl2 125.28(8) . . ?
N3 Fe1 Cl2 97.88(8) . . ?
Cl1 Fe1 Cl2 110.93(4) . . ?
N1 Fe1 N2 72.25(10) . . ?
N3 Fe1 N2 145.49(10) . . ?
Cl1 Fe1 N2 95.42(7) . . ?
Cl2 Fe1 N2 99.37(8) . . ?
C5 N1 C1 120.2(3) . . ?
C5 N1 Fe1 119.0(2) . . ?
C1 N1 Fe1 120.8(2) . . ?
C6 N2 C10 117.8(3) . . ?
C6 N2 Fe1 115.8(2) . . ?
C10 N2 Fe1 126.4(2) . . ?
C8 N3 C22 119.1(3) . . ?
C8 N3 Fe1 116.9(2) . . ?
C22 N3 Fe1 123.8(2) . . ?
 
loop_
 _geom_torsion_atom_site_label_1
 _geom_torsion_atom_site_label_2
 _geom_torsion_atom_site_label_3
 _geom_torsion_atom_site_label_4
 _geom_torsion
 _geom_torsion_site_symmetry_1
 _geom_torsion_site_symmetry_2
 _geom_torsion_site_symmetry_3
 _geom_torsion_site_symmetry_4
 _geom_torsion_publ_flag
N1 C1 C2 C3 0.1(5) . . . . ?
C6 C1 C2 C3 178.3(3) . . . . ?
C1 C2 C3 C4 -0.4(5) . . . . ?
C2 C3 C4 C5 0.3(5) . . . . ?
C3 C4 C5 N1 0.1(5) . . . . ?
C3 C4 C5 C8 -177.7(3) . . . . ?
N1 C1 C6 N2 -1.7(4) . . . . ?
C2 C1 C6 N2 -180.0(3) . . . . ?
N1 C1 C6 C7 177.2(3) . . . . ?
C2 C1 C6 C7 -1.0(5) . . . . ?
N1 C5 C8 N3 4.4(4) . . . . ?
C4 C5 C8 N3 -177.6(3) . . . . ?
N1 C5 C8 C9 -173.6(3) . . . . ?
C4 C5 C8 C9 4.4(5) . . . . ?
C15 C10 C11 C12 0.4(5) . . . . ?
N2 C10 C11 C12 178.7(3) . . . . ?
C15 C10 C11 C19 -176.2(3) . . . . ?
N2 C10 C11 C19 2.1(5) . . . . ?
C10 C11 C12 C13 -0.9(5) . . . . ?
C19 C11 C12 C13 175.8(3) . . . . ?
C11 C12 C13 C14 0.3(5) . . . . ?
C12 C13 C14 C15 0.9(5) . . . . ?
C11 C10 C15 C14 0.8(5) . . . . ?
N2 C10 C15 C14 -177.5(3) . . . . ?
C11 C10 C15 C16 178.1(3) . . . . ?
N2 C10 C15 C16 -0.2(5) . . . . ?
C13 C14 C15 C10 -1.4(5) . . . . ?
C13 C14 C15 C16 -178.9(3) . . . . ?
C10 C15 C16 C17 -105.6(4) . . . . ?
C14 C15 C16 C17 71.7(4) . . . . ?
C10 C15 C16 C18 131.6(3) . . . . ?
C14 C15 C16 C18 -51.1(4) . . . . ?
C12 C11 C19 C20 50.9(4) . . . . ?
C10 C11 C19 C20 -132.6(3) . . . . ?
C12 C11 C19 C21 -72.5(4) . . . . ?
C10 C11 C19 C21 104.0(4) . . . . ?
N3 C22 C23 C24 -179.9(3) . . . . ?
C27 C22 C23 C24 -57.3(4) . . . . ?
C22 C23 C24 C25 56.9(4) . . . . ?
C23 C24 C25 C26 -55.9(4) . . . . ?
C24 C25 C26 C27 54.9(4) . . . . ?
N3 C22 C27 C26 179.5(3) . . . . ?
C23 C22 C27 C26 56.9(4) . . . . ?
C25 C26 C27 C22 -55.5(4) . . . . ?
C4 C5 N1 C1 -0.3(5) . . . . ?
C8 C5 N1 C1 177.7(3) . . . . ?
C4 C5 N1 Fe1 178.2(2) . . . . ?
C8 C5 N1 Fe1 -3.8(4) . . . . ?
C2 C1 N1 C5 0.2(5) . . . . ?
C6 C1 N1 C5 -178.0(3) . . . . ?
C2 C1 N1 Fe1 -178.3(2) . . . . ?
C6 C1 N1 Fe1 3.5(4) . . . . ?
C1 C6 N2 C10 179.3(3) . . . . ?
C7 C6 N2 C10 0.4(5) . . . . ?
C1 C6 N2 Fe1 -0.6(4) . . . . ?
C7 C6 N2 Fe1 -179.4(3) . . . . ?
C15 C10 N2 C6 87.1(4) . . . . ?
C11 C10 N2 C6 -91.3(4) . . . . ?
C15 C10 N2 Fe1 -93.1(3) . . . . ?
C11 C10 N2 Fe1 88.6(3) . . . . ?
C5 C8 N3 C22 -178.3(3) . . . . ?
C9 C8 N3 C22 -0.5(5) . . . . ?
C5 C8 N3 Fe1 -3.0(4) . . . . ?
C9 C8 N3 Fe1 174.8(3) . . . . ?
C23 C22 N3 C8 -155.4(3) . . . . ?
C27 C22 N3 C8 81.7(4) . . . . ?
C23 C22 N3 Fe1 29.7(4) . . . . ?
C27 C22 N3 Fe1 -93.2(3) . . . . ?
 
_refine_diff_density_max    0.431
_refine_diff_density_min   -0.414
_refine_diff_density_rms    0.118

_shelx_res_file
;
TITL mo_CD2_0m_a.res in P2(1)2(1)2(1)
    shelx.res
    created by SHELXL-2018/3 at 13:27:48 on 20-Jul-2021
CELL  0.71073  10.5669  16.3488  16.7075   90.000   90.000   90.000
ZERR     8.00   0.0037   0.0050   0.0050    0.000    0.000    0.000
LATT  -1
SYMM  1/2 - X, - Y, 1/2 + Z
SYMM  - X, 1/2 + Y, 1/2 - Z
SYMM  1/2 + X, 1/2 - Y, - Z
SFAC  C    FE   CL   N    H
UNIT  112 4 16 12 156
MERG   2
FMAP   2
PLAN   20
ACTA
BOND   $H
CONF
LIST   6
L.S.  32
WGHT    0.035800
FVAR       0.44451
C1    1    0.596814    0.669046    0.566491    11.00000    0.01261    0.01100 =
         0.01012    0.00013   -0.00070   -0.00284
C2    1    0.574176    0.708977    0.638332    11.00000    0.01345    0.01246 =
         0.01280   -0.00209    0.00077    0.00075
AFIX  43
H2    5    0.518315    0.752854    0.640933    11.00000   -1.20000
AFIX   0
C3    1    0.637199    0.681689    0.706403    11.00000    0.02089    0.01728 =
         0.00988   -0.00369    0.00419   -0.00203
AFIX  43
H3    5    0.623890    0.707726    0.755172    11.00000   -1.20000
AFIX   0
C4    1    0.719512    0.616080    0.701972    11.00000    0.01565    0.01929 =
         0.01066    0.00014   -0.00277   -0.00178
AFIX  43
H4    5    0.761730    0.597332    0.747237    11.00000   -1.20000
AFIX   0
C5    1    0.737616    0.578489    0.627116    11.00000    0.01293    0.01351 =
         0.01214    0.00174   -0.00024   -0.00366
C6    1    0.532235    0.691269    0.490155    11.00000    0.01159    0.01074 =
         0.01135    0.00070    0.00168   -0.00266
C7    1    0.437236    0.759201    0.492576    11.00000    0.01846    0.01856 =
         0.01195    0.00025   -0.00002    0.00517
AFIX 137
H7A   5    0.405267    0.768888    0.439633    11.00000   -1.50000
H7B   5    0.476883    0.808021    0.512340    11.00000   -1.50000
H7C   5    0.368661    0.744240    0.527305    11.00000   -1.50000
AFIX   0
C8    1    0.820148    0.505502    0.614976    11.00000    0.01122    0.01418 =
         0.01281    0.00142   -0.00203   -0.00142
C9    1    0.878465    0.468029    0.688463    11.00000    0.02018    0.02234 =
         0.01564    0.00117   -0.00272    0.00400
AFIX 137
H9A   5    0.813243    0.444351    0.721070    11.00000   -1.50000
H9B   5    0.921974    0.509530    0.718381    11.00000   -1.50000
H9C   5    0.937395    0.426287    0.672840    11.00000   -1.50000
AFIX   0
C10   1    0.501384    0.667381    0.352642    11.00000    0.01350    0.01156 =
         0.00816   -0.00071    0.00075    0.00295
C11   1    0.389405    0.625471    0.332811    11.00000    0.01224    0.01341 =
         0.01195   -0.00114    0.00047    0.00037
C12   1    0.330390    0.646031    0.260749    11.00000    0.01038    0.02305 =
         0.01221   -0.00061   -0.00111   -0.00163
AFIX  43
H12   5    0.256882    0.618769    0.245737    11.00000   -1.20000
AFIX   0
C13   1    0.379147    0.706188    0.211223    11.00000    0.01340    0.02464 =
         0.00948    0.00172   -0.00355    0.00167
AFIX  43
H13   5    0.338199    0.719115    0.163603    11.00000   -1.20000
AFIX   0
C14   1    0.488758    0.747095    0.232521    11.00000    0.01414    0.01560 =
         0.01163    0.00081    0.00187    0.00176
AFIX  43
H14   5    0.520124    0.787962    0.199269    11.00000   -1.20000
AFIX   0
C15   1    0.553195    0.727960    0.303311    11.00000    0.01187    0.01216 =
         0.01219   -0.00343    0.00031    0.00227
C16   1    0.672241    0.775983    0.324689    11.00000    0.01856    0.01786 =
         0.01389    0.00449   -0.00637   -0.00427
AFIX  13
H16   5    0.713249    0.748536    0.369928    11.00000   -1.20000
AFIX   0
C17   1    0.640128    0.863337    0.350340    11.00000    0.03874    0.02144 =
         0.01983   -0.00202    0.00438   -0.01072
AFIX 137
H17A  5    0.599113    0.891294    0.306978    11.00000   -1.50000
H17B  5    0.716505    0.891729    0.364349    11.00000   -1.50000
H17C  5    0.584605    0.861828    0.395796    11.00000   -1.50000
AFIX   0
C18   1    0.766498    0.778315    0.255060    11.00000    0.01743    0.02506 =
         0.02062    0.00742   -0.00110   -0.00459
AFIX 137
H18A  5    0.788781    0.723467    0.240146    11.00000   -1.50000
H18B  5    0.841205    0.807359    0.271223    11.00000   -1.50000
H18C  5    0.728574    0.805579    0.210177    11.00000   -1.50000
AFIX   0
C19   1    0.327605    0.563264    0.388018    11.00000    0.01195    0.01437 =
         0.01321    0.00150   -0.00197   -0.00242
AFIX  13
H19   5    0.388757    0.549299    0.429947    11.00000   -1.20000
AFIX   0
C20   1    0.291085    0.484106    0.344811    11.00000    0.01947    0.01798 =
         0.02345   -0.00533    0.00048   -0.00269
AFIX 137
H20A  5    0.226440    0.495522    0.306014    11.00000   -1.50000
H20B  5    0.259852    0.445180    0.383027    11.00000   -1.50000
H20C  5    0.364066    0.461991    0.318303    11.00000   -1.50000
AFIX   0
C21   1    0.210794    0.600232    0.428647    11.00000    0.01990    0.01974 =
         0.02226    0.00278    0.00509   -0.00049
AFIX 137
H21A  5    0.234101    0.650001    0.455340    11.00000   -1.50000
H21B  5    0.177682    0.562123    0.467019    11.00000   -1.50000
H21C  5    0.147443    0.611724    0.389027    11.00000   -1.50000
AFIX   0
C22   1    0.906898    0.406814    0.524143    11.00000    0.01355    0.01555 =
         0.01344   -0.00078   -0.00156    0.00227
AFIX  13
H22   5    0.980795    0.406989    0.559585    11.00000   -1.20000
AFIX   0
C23   1    0.953498    0.408612    0.437484    11.00000    0.01541    0.01624 =
         0.01608    0.00168    0.00290    0.00144
AFIX  23
H23A  5    1.004256    0.457232    0.428730    11.00000   -1.20000
H23B  5    0.881620    0.410606    0.401424    11.00000   -1.20000
AFIX   0
C24   1    1.032683    0.332347    0.419919    11.00000    0.01631    0.02210 =
         0.01616   -0.00453    0.00285    0.00158
AFIX  23
H24A  5    1.059162    0.333136    0.364334    11.00000   -1.20000
H24B  5    1.108115    0.333043    0.452998    11.00000   -1.20000
AFIX   0
C25   1    0.958737    0.254374    0.436172    11.00000    0.02075    0.01757 =
         0.01788   -0.00523   -0.00071    0.00162
AFIX  23
H25A  5    1.013093    0.207413    0.427390    11.00000   -1.20000
H25B  5    0.888260    0.250721    0.399143    11.00000   -1.20000
AFIX   0
C26   1    0.908893    0.252740    0.521886    11.00000    0.02665    0.01544 =
         0.01579    0.00132   -0.00268    0.00251
AFIX  23
H26A  5    0.979606    0.249595    0.558779    11.00000   -1.20000
H26B  5    0.857078    0.204378    0.529452    11.00000   -1.20000
AFIX   0
C27   1    0.830227    0.329112    0.540609    11.00000    0.01961    0.01756 =
         0.01460    0.00147    0.00429    0.00032
AFIX  23
H27A  5    0.754423    0.329208    0.507865    11.00000   -1.20000
H27B  5    0.804549    0.328125    0.596341    11.00000   -1.20000
AFIX   0
C28   1    0.426213    0.470890    0.585081    11.00000    0.02436    0.02921 =
         0.02094    0.00502    0.00193   -0.00686
AFIX  23
H28A  5    0.424892    0.529743    0.577768    11.00000   -1.20000
H28B  5    0.478652    0.447561    0.543253    11.00000   -1.20000
AFIX   0
FE1   2    0.713855    0.547328    0.449629    11.00000    0.01358    0.01318 =
         0.00776   -0.00139    0.00042    0.00026
CL1   3    0.856041    0.596602    0.357052    11.00000    0.01647    0.01598 =
         0.01432    0.00148    0.00289   -0.00207
CL2   3    0.604790    0.435839    0.399422    11.00000    0.01524    0.01435 =
         0.01702   -0.00293   -0.00066   -0.00149
CL3   3    0.493449    0.447825    0.679561    11.00000    0.02436    0.03814 =
         0.02016   -0.00060   -0.00091   -0.00996
CL4   3    0.270392    0.432323    0.575926    11.00000    0.02376    0.02187 =
         0.02049    0.00165   -0.00163   -0.00128
N1    4    0.677189    0.605277    0.561596    11.00000    0.01142    0.01119 =
         0.00951   -0.00014   -0.00044   -0.00301
N2    4    0.563155    0.648406    0.428102    11.00000    0.01279    0.00950 =
         0.00887   -0.00090   -0.00032   -0.00055
N3    4    0.829651    0.480615    0.541790    11.00000    0.01189    0.01165 =
         0.01264    0.00130    0.00213    0.00008
HKLF    4


REM  mo_CD2_0m_a.res in P2(1)2(1)2(1)
REM wR2 = 0.0820, GooF = S = 1.028, Restrained GooF = 1.028 for all data
REM R1 = 0.0352 for 6380 Fo > 4sig(Fo) and 0.0483 for all 7449 data
REM 331 parameters refined using 0 restraints

END

WGHT      0.0358      0.0000

REM Highest difference peak  0.431,  deepest hole -0.414,  1-sigma level  0.118
Q1    1   0.8366  0.9422  0.3159  11.00000  0.05    0.43
Q2    1   0.3211  0.5378  0.3609  11.00000  0.05    0.41
Q3    1   0.3559  0.5981  0.3622  11.00000  0.05    0.39
Q4    1   0.2879  0.4988  0.2569  11.00000  0.05    0.39
Q5    1   0.7742  0.8868  0.3935  11.00000  0.05    0.39
Q6    1   0.3435  0.6491  0.3022  11.00000  0.05    0.38
Q7    1   0.2447  0.4967  0.5019  11.00000  0.05    0.38
Q8    1   0.2764  0.4832  0.4311  11.00000  0.05    0.37
Q9    1   0.2539  0.4947  0.5616  11.00000  0.05    0.37
Q10   1   0.2683  0.4375  0.6274  11.00000  0.05    0.37
Q11   1   0.8036  0.9376  0.3736  11.00000  0.05    0.37
Q12   1   0.2184  0.5193  0.2813  11.00000  0.05    0.36
Q13   1   0.2635  0.5640  0.2634  11.00000  0.05    0.36
Q14   1   0.3014  0.5393  0.5276  11.00000  0.05    0.35
Q15   1   0.3401  0.4434  0.3422  11.00000  0.05    0.34
Q16   1   0.2963  0.4942  0.6175  11.00000  0.05    0.34
Q17   1   0.1909  0.4986  0.6259  11.00000  0.05    0.34
Q18   1   0.2747  0.5033  0.6590  11.00000  0.05    0.34
Q19   1   0.2556  0.4459  0.3609  11.00000  0.05    0.34
Q20   1   0.3624  0.5563  0.4138  11.00000  0.05    0.34
;
_shelx_res_checksum   44796

_shelx_hkl_file
;
  -2   0   0  742.21   24.09
   2   0   0  731.88   24.21
  -3   0   0    1.99    1.37
   3   0   0    0.72    1.30
  -4   0   0  158.34    9.44
   4   0   0  173.70   10.26
  -5   0   0    1.07    2.21
   5   0   0   -0.75    2.56
  -6   0   0    5.79    3.21
   6   0   0    6.86    3.78
   7   0   0   -2.41    3.84
  -7   0   0   -2.43    3.32
   8   0   0  186.38   15.72
  -8   0   0  169.31   13.29
  -9   0   0   -1.31    4.70
   9   0   0    4.21    6.14
 -10   0   0  223.79   16.81
  10   0   0  262.10   21.26
  11   0   0    4.49    9.33
 -11   0   0   -7.05    7.28
 -12   0   0    6.00    8.84
 -13   0   0    3.13   10.13
  13   0   0   -4.29   13.53
  14   0   0  101.42   22.33
  -1   1   0    0.28    0.41
  -2   1   0 1852.75   54.56
  -2  -1   0 1869.79   56.69
   2   1   0 1844.50   57.20
   2  -1   0 1836.86   54.87
   3   1   0  795.29   29.07
  -3   1   0  825.84   26.91
   3  -1   0  806.24   27.52
  -3  -1   0  823.86   28.92
  -4  -1   0    4.01    2.52
  -4   1   0    0.96    1.74
   4  -1   0    1.12    1.89
   4   1   0    0.60    2.13
   5  -1   0  320.44   16.08
  -5   1   0  301.07   14.58
   5   1   0  314.35   17.09
  -5  -1   0  321.93   16.52
   6   1   0 1575.58   57.29
   6  -1   0 1588.81   55.81
  -6   1   0 1604.88   53.55
  -6  -1   0 1722.37   56.64
  -7  -1   0    5.59    4.22
  -7   1   0    6.46    3.79
   7  -1   0    8.41    4.93
   7   1   0   10.42    5.21
  -8  -1   0  120.89   11.75
   8  -1   0  126.91   13.00
  -8   1   0  129.83   10.79
   8   1   0  130.42   14.01
  -9  -1   0  101.45   12.64
   9   1   0  119.70   14.53
   9  -1   0  144.10   14.79
  -9   1   0  119.05   11.64
 -10  -1   0    2.18    6.80
  10   1   0   -0.53    7.58
  10  -1   0    0.42    7.35
 -10   1   0    9.98    5.95
  11  -1   0   70.50   14.95
 -11  -1   0   61.50   17.09
 -11   1   0   58.24   11.86
  11   1   0   63.65   13.97
  12   1   0   40.61   14.55
 -12   1   0   23.21    9.21
 -12  -1   0   38.66   11.18
  12  -1   0   35.89   13.10
 -13  -1   0   47.00   13.20
  13   1   0   57.33   17.80
 -13   1   0   72.96   13.90
  13  -1   0   48.27   16.20
  14   1   0   13.42   19.58
  14  -1   0   12.94   17.90
   0   2   0 2397.78   72.88
   0  -2   0 2468.21   72.64
  -1  -2   0 1676.47   52.32
  -2  -2   0 6964.16  201.44
  -3   2   0   38.84    3.48
  -3  -2   0   36.79    5.03
   3  -2   0   36.60    3.88
   3   2   0   37.76    6.36
  -4  -2   0  299.29   15.72
   4  -2   0  302.38   13.93
  -4   2   0  280.94   12.67
   4   2   0  333.34   16.89
   5  -2   0  199.10   11.81
   5   2   0  194.74   13.67
  -5   2   0  186.74   10.23
  -5  -2   0  175.59   12.60
   6   2   0   -3.11    3.41
  -6  -2   0   -1.25    3.06
   6  -2   0    1.26    3.21
  -6   2   0   -1.90    2.30
  -7  -2   0  774.75   33.93
   7  -2   0  750.11   32.35
   7   2   0  778.42   35.53
  -7   2   0  788.93   29.86
   8   2   0   86.21   12.64
  -8  -2   0   84.67   10.95
   8  -2   0   84.46   10.80
  -8   2   0   89.86    9.07
  -9  -2   0  112.99   13.30
   9  -2   0  109.79   13.15
  -9   2   0  122.30   11.42
   9   2   0  135.35   15.93
  10   2   0  496.32   32.01
  10  -2   0  526.27   29.43
 -10   2   0  523.31   25.30
 -10  -2   0  546.10   29.49
  11   2   0   17.99   11.37
 -11  -2   0   13.71    9.22
 -11   2   0   10.36    6.73
  11  -2   0    4.07    8.59
  12   2   0   25.13   13.19
  12  -2   0   44.58   12.92
 -12   2   0   33.49    9.26
 -12  -2   0   39.17   12.68
  13  -2   0   60.61   16.44
  13   2   0   83.43   21.46
 -13  -2   0   54.12   14.13
  14   2   0   41.21   22.34
  14  -2   0   82.15   18.93
   0  -3   0   -0.31    1.57
   0   3   0    4.49    2.24
   1   3   0  466.91   19.56
   1  -3   0  454.02   18.12
  -1  -3   0  443.12   19.03
  -2  -3   0   45.06    5.35
   2  -3   0   36.30    3.41
   3  -3   0  633.49   22.16
  -3  -3   0  573.01   25.46
  -3   3   0  648.74   21.82
  -4  -3   0 1558.31   53.13
  -4   3   0 1485.81   47.22
   4  -3   0 1465.88   48.31
   5  -3   0  520.60   21.76
   5   3   0  504.58   25.38
  -5  -3   0  482.42   24.29
  -5   3   0  534.17   20.27
  -6  -3   0 4074.59  128.82
   6   3   0 4080.97  130.29
  -6   3   0 4141.99  122.14
   6  -3   0 4090.23  124.99
   7   3   0   43.46    9.46
   7  -3   0   37.63    7.13
  -7  -3   0   30.80    7.60
  -7   3   0   34.52    5.87
   8   3   0 1100.32   48.96
  -8  -3   0 1142.54   47.14
   8  -3   0 1190.90   45.28
  -8   3   0 1130.32   40.82
   9  -3   0   20.63    7.76
  -9  -3   0   28.49    8.73
  -9   3   0   27.39    6.26
   9   3   0   21.48    9.52
  10   3   0  549.32   33.79
 -10  -3   0  489.44   29.10
  10  -3   0  511.32   29.02
  11  -3   0  214.19   19.90
 -11   3   0  162.61   14.14
 -11  -3   0  146.13   19.16
  11   3   0  198.75   23.70
  12   3   0  170.25   25.85
 -12  -3   0  197.54   22.94
 -12   3   0  189.31   16.27
  12  -3   0  189.84   21.70
 -13  -3   0    4.74   13.94
  13   3   0  -34.21   25.76
  13  -3   0  -12.41   12.59
  14   3   0   39.01   21.08
  14  -3   0   30.05   17.05
 -14  -3   0   17.46   16.88
   1  -4   0 7097.15  201.15
  -1  -4   0 7006.41  202.45
   1   4   0 6734.38  202.45
  -1   4   0 6678.32  199.94
   2  -4   0  388.63   16.87
   2   4   0  350.59   18.40
  -2  -4   0  340.05   18.05
   3  -4   0  568.34   21.19
  -3  -4   0  569.60   25.74
   4  -4   0  709.07   26.49
  -4  -4   0  734.95   31.59
   5  -4   0  548.79   22.53
  -5   4   0  535.70   21.06
  -5  -4   0  519.33   26.35
  -6   4   0   10.24    3.38
   6   4   0   12.25    6.03
  -6  -4   0    3.75    5.06
   6  -4   0   10.15    3.82
  -7   4   0  854.23   31.36
   7  -4   0  852.22   34.55
   7   4   0  871.90   40.34
  -7  -4   0  777.32   37.29
   8   4   0  163.75   17.45
  -8  -4   0  134.84   14.69
   8  -4   0  166.77   14.11
  -8   4   0  160.57   11.33
   9   4   0  147.39   18.25
   9  -4   0  179.45   15.74
  -9   4   0  151.84   12.08
  -9  -4   0  155.73   16.97
 -10   4   0  126.37   11.90
  10  -4   0   91.19   14.83
 -10  -4   0  143.71   17.91
  10   4   0  128.17   19.39
 -11   4   0   37.53    8.17
  11   4   0    5.56   12.20
 -11  -4   0   -5.95    9.99
  12   4   0    1.44   13.34
  12  -4   0   10.49   11.15
  13   4   0    6.22   19.08
  13  -4   0   38.71   14.41
 -13  -4   0   63.11   17.82
 -14  -4   0   -3.81   18.12
  14   4   0    1.09   23.24
  14  -4   0   -1.25   15.90
   0  -5   0    4.02    3.24
   0   5   0    2.03    3.21
   1  -5   0  110.25    9.35
  -1  -5   0  102.67    9.44
   1   5   0  107.99    9.91
  -1   5   0   97.06    8.77
   2  -5   0   57.55    6.52
  -2  -5   0   64.84    7.89
   2   5   0   62.66    8.25
   3   5   0   75.45    9.12
   3  -5   0   65.18    5.91
  -3  -5   0   70.21    8.83
   4   5   0  828.85   36.51
   4  -5   0  789.50   29.55
  -4  -5   0  806.91   35.41
  -5  -5   0  117.92   12.69
   5  -5   0  126.88    9.34
  -6  -5   0 2588.35   89.02
   6  -5   0 2585.12   82.22
   6   5   0 2487.30   97.96
  -7  -5   0   89.66   12.61
   7  -5   0   54.79    8.34
   7   5   0   61.32   12.35
   8   5   0  225.38   21.83
   8  -5   0  244.32   16.96
  -8  -5   0  227.47   19.72
   9  -5   0   69.17   12.41
  -9  -5   0  113.60   15.26
   9   5   0   74.58   15.94
  10   5   0  398.81   32.80
 -10  -5   0  449.76   30.18
  10  -5   0  405.70   25.80
  11  -5   0    1.42    9.24
 -11  -5   0    1.72   11.80
  11   5   0   -0.19   12.29
 -12  -5   0  126.31   22.60
  12  -5   0  131.49   19.74
  12   5   0  122.50   26.60
  13  -5   0   28.07   14.22
 -13  -5   0   -3.32   16.13
  13   5   0   -8.11   19.14
   0   6   0 5181.89  161.35
   0  -6   0 5407.45  162.34
  -1  -6   0   55.08    8.00
  -1   6   0   54.22    7.34
   1   6   0   51.81    7.98
   1  -6   0   48.67    7.12
   2   6   0  182.59   14.80
   2  -6   0  205.27   13.80
  -2  -6   0  191.40   14.70
  -3  -6   0 1418.77   55.52
   3  -6   0 1536.93   49.20
   3  -6   0 1473.57   52.64
   3   6   0 1469.38   56.54
   4  -6   0  141.53    9.77
  -4  -6   0  130.68   12.99
   4   6   0  125.48   13.35
  -5  -6   0   85.25   12.12
   5  -6   0  101.65    9.01
   5   6   0  108.00   12.83
  -6  -6   0  378.35   24.80
   6  -6   0  392.63   19.71
  -7  -6   0  127.45   15.60
   7   6   0   95.83   18.30
   7  -6   0  114.57   11.26
   8  -6   0  288.15   19.04
   8   6   0  278.20   25.24
  -8  -6   0  294.62   23.07
   9   6   0   18.98    9.73
   9  -6   0   -2.39    6.13
  -9  -6   0    5.68    8.41
 -10  -6   0    0.62   10.02
  10  -6   0   -1.92    7.28
  10   6   0   11.22   11.44
  11   6   0  599.35   41.32
  11  -6   0  600.42   33.32
 -11  -6   0  601.82   37.52
  12  -6   0    4.67   11.63
 -12  -6   0   11.62   15.69
  13  -6   0   -1.50   13.82
 -13  -6   0   -5.87   18.54
  13   6   0    9.74   21.14
   0  -7   0    1.72    3.23
   0   7   0   -0.07    3.40
   1   7   0  140.68   13.37
   1  -7   0  122.33   12.33
  -1  -7   0  137.23   12.83
  -1   7   0  154.80   12.86
   2  -7   0  722.97   32.98
   2   7   0  702.92   34.66
  -2  -7   0  779.97   35.32
  -3  -7   0 1486.77   57.83
   3  -7   0 1472.95   54.75
   3   7   0 1471.27   58.94
   4  -7   0  647.26   26.21
  -4  -7   0  645.27   33.04
   4   7   0  650.34   33.81
   4  -7   0  613.55   29.30
  -5  -7   0   34.80    8.65
   5  -7   0   13.20    5.09
   5  -7   0    8.10    3.76
   5   7   0    5.73    7.26
   6  -7   0   42.05    7.64
   6   7   0   47.29   11.62
  -6  -7   0   38.19   10.36
  -7  -7   0   98.04   17.97
   7  -7   0  104.96   11.16
   8   7   0   -2.00    7.76
   8  -7   0   -3.61    5.06
  -8  -7   0    5.36    8.26
  -9  -7   0    2.67    8.11
   9   7   0   18.96   10.20
   9  -7   0   14.31    7.29
  10   7   0  265.76   28.91
  10  -7   0  283.77   21.75
 -10  -7   0  268.90   25.84
 -11  -7   0  206.25   25.47
  11   7   0  101.46   22.26
  11  -7   0  157.37   18.49
  12  -7   0  169.69   21.67
 -12  -7   0  214.77   28.34
  13   7   0   46.81   26.06
  13  -7   0   61.69   16.17
 -13  -7   0   55.33   26.37
   0  -8   0 2198.19   76.99
   0   8   0 2029.19   75.47
   1  -8   0  114.88   12.46
  -1   8   0  109.96   12.21
  -1  -8   0  126.42   13.58
   1   8   0  131.47   14.13
  -2  -8   0  154.55   15.21
   2  -8   0  122.48   12.84
   2   8   0  170.92   16.15
  -3  -8   0 1703.03   66.74
   3   8   0 1738.72   68.26
   3  -8   0 1768.88   64.68
  -4  -8   0  606.18   33.42
   4  -8   0  619.83   26.40
   4   8   0  613.10   34.74
   4  -8   0  615.06   30.43
   5  -8   0  261.81   15.52
  -5  -8   0  248.00   20.64
   5  -8   0  268.40   18.63
   5   8   0  222.75   21.39
   6   8   0   95.17   15.54
   6  -8   0  112.99   11.11
  -6  -8   0  109.37   15.83
   6  -8   0   98.14   12.16
   7   8   0   24.00   11.17
   7  -8   0   18.41    6.00
  -7  -8   0    8.53    8.21
   7  -8   0   12.53    5.93
   8  -8   0  537.71   27.93
  -8  -8   0  538.63   40.43
  -9  -8   0   17.82   11.12
   9   8   0   19.51   14.19
   9  -8   0   14.11    7.76
  10  -8   0  258.76   21.80
 -10  -8   0  269.54   26.13
  10   8   0  304.87   31.60
  11   8   0   92.07   23.49
  11  -8   0   79.13   14.95
 -11  -8   0  110.07   23.03
  12  -8   0   11.43   11.29
  12  -8   0   -0.10   11.63
 -12  -8   0   -5.77   18.03
  12   8   0   36.74   21.85
 -13  -8   0   28.75   22.37
  13   8   0  -17.37   25.05
  13  -8   0   15.96   14.69
  13  -8   0   28.66   15.07
   0  -9   0    0.69    4.67
   0   9   0    1.77    5.41
  -1  -9   0  255.14   20.07
   1   9   0  245.78   20.26
   1  -9   0  258.20   19.85
  -1   9   0  221.37   18.07
   2  -9   0  681.28   33.81
  -2  -9   0  590.40   33.46
   2   9   0  623.10   35.13
  -3  -9   0   49.78   10.80
   3   9   0   62.50   13.02
   3  -9   0   92.46   15.35
   4   9   0   50.85   12.27
  -4  -9   0   41.30   11.08
   4  -9   0   57.82    9.83
   4  -9   0   43.02    7.23
   5   9   0   -3.57    7.69
   5  -9   0    4.93    4.25
   5  -9   0    0.65    4.70
  -5  -9   0    4.43    6.03
   6  -9   0   96.15   10.63
   6   9   0  112.12   17.55
  -6  -9   0  123.80   16.60
   6  -9   0   95.69   13.27
   7  -9   0  618.77   29.23
   7  -9   0  549.25   30.98
  -7  -9   0  583.72   36.33
   7   9   0  552.12   38.47
   8  -9   0    2.63    5.78
   8  -9   0   -2.06    6.44
   8   9   0    3.53   11.31
  -8  -9   0   13.59   10.56
   9  -9   0  296.99   21.69
   9  -9   0  257.87   22.45
  -9  -9   0  313.41   28.68
  10  -9   0   23.67    9.96
  10  -9   0   10.70    8.82
  10   9   0   29.03   17.26
 -10  -9   0   12.88   13.02
  11   9   0  467.64   44.88
  11  -9   0  525.77   33.31
 -11  -9   0  549.92   40.50
  11  -9   0  525.96   32.54
  12  -9   0    7.45   12.41
  12  -9   0    5.37   11.77
 -12  -9   0   29.06   21.78
  12   9   0   18.65   24.37
  13  -9   0   35.46   16.86
 -13  -9   0   57.70   27.51
  13  -9   0   36.62   16.09
   0  10   0 1615.69   64.21
   0 -10   0 1518.12   63.45
   1  10   0    0.87    6.70
   1 -10   0    9.02    5.89
  -1 -10   0    1.50    5.74
   2 -10   0   99.14   16.00
   2  10   0   82.19   14.49
  -2 -10   0   92.29   13.45
  -3 -10   0  168.01   18.03
   3  10   0  164.84   19.14
   3 -10   0  145.95   16.31
   4 -10   0 1109.79   42.61
   4  10   0 1099.33   53.64
   4 -10   0 1108.25   49.27
  -4 -10   0 1036.61   51.02
   5 -10   0   22.55    5.85
   5 -10   0   33.72    8.82
  -5 -10   0   43.44   11.90
   5  10   0   35.81   11.86
   6 -10   0   87.45   14.26
  -6 -10   0  103.65   16.54
   6  10   0  119.61   21.32
   6 -10   0   77.40   10.73
   7 -10   0   80.74   11.12
  -7 -10   0   54.97   15.20
   7 -10   0   91.30   14.56
   7  10   0   94.99   19.59
  -8 -10   0    2.10    9.60
   8 -10   0   19.36    8.11
   8 -10   0   14.57    8.23
   8  10   0   15.01   13.97
   9  10   0  427.78   37.70
  -9 -10   0  474.71   36.37
   9 -10   0  452.47   31.20
   9 -10   0  440.73   27.36
 -10 -10   0  478.99   38.83
  10 -10   0  473.73   30.68
  10 -10   0  519.22   32.68
  11  10   0   44.01   21.35
 -11 -10   0   72.82   20.93
  11 -10   0   60.51   14.49
  11 -10   0   63.11   15.08
  12 -10   0   -4.24   12.58
  12  10   0   35.00   25.95
  12 -10   0   14.50   13.48
   0  11   0    6.32    9.38
   0 -11   0    6.73    6.52
   1  11   0   46.36   12.22
   1 -11   0   78.52   13.09
  -1  11   0   70.22   13.09
  -1 -11   0   55.96   11.96
  -2 -11   0  140.99   17.65
   2  11   0  164.85   19.53
   2 -11   0  195.55   19.55
   3 -11   0  579.27   33.33
  -3 -11   0  527.38   33.84
   3  11   0  515.10   35.31
   4 -11   0   28.73    7.14
  -4 -11   0   22.59    9.99
   4 -11   0   23.85    9.90
   4  11   0   17.24   11.04
   5  11   0  866.33   49.13
   5 -11   0  841.04   36.14
   5 -11   0  847.81   43.10
  -5 -11   0  816.91   45.71
  -6 -11   0    4.85    9.41
   6  11   0   -6.19   10.75
   6 -11   0    9.33    5.49
   6 -11   0   27.07   10.39
   7 -11   0   61.18   11.86
   7 -11   0   38.95   12.63
   7  11   0   75.53   18.41
  -7 -11   0   48.39   13.53
   8  11   0    5.95   14.00
   8 -11   0   20.84    8.76
   8 -11   0   18.48   10.09
  -8 -11   0   15.95   11.71
  -9 -11   0  479.56   37.14
   9 -11   0  430.21   31.62
   9 -11   0  478.90   29.09
   9  11   0  554.51   43.58
  10 -11   0   80.33   22.02
  10 -11   0  102.79   19.84
  10  11   0   44.12   22.53
  11 -11   0  227.85   27.02
  11  11   0  159.74   40.08
 -11 -11   0  181.38   32.71
  11 -11   0  145.91   22.54
 -12 -11   0  205.70   38.06
  12 -11   0  241.44   27.79
  12 -11   0  220.45   28.52
  12  11   0  304.25   48.48
   0  12   0    1.79    9.06
   0 -12   0    9.96    8.65
  -1 -12   0  187.61   20.56
  -1  12   0  209.18   21.22
   1 -12   0  185.07   20.31
   1  12   0  215.62   22.06
   2  12   0  257.10   25.38
  -2 -12   0  244.30   24.37
   2 -12   0  232.11   22.19
   3 -12   0   44.76   12.10
   3  12   0   34.75   13.46
  -3 -12   0   50.95   13.79
   4 -12   0   61.75   13.18
  -4 -12   0   91.87   16.52
   4  12   0  107.51   20.95
   5  12   0   61.78   18.68
   5 -12   0   63.55   10.62
   5 -12   0   52.88   12.94
  -5 -12   0   60.48   14.36
  -6 -12   0   20.48   10.37
   6 -12   0    3.49    6.58
   6 -12   0   15.75    9.55
   6  12   0    4.74   13.47
   7 -12   0   61.77   13.64
   7  12   0   42.18   16.71
  -7 -12   0   73.02   18.11
   7 -12   0   58.71   11.84
   8  12   0  -11.58   14.23
  -8 -12   0   26.50   14.05
   8 -12   0   12.05    7.98
   9  12   0  183.55   36.11
  -9 -12   0  275.50   32.89
   9 -12   0  245.67   22.11
   9 -12   0  226.12   24.52
 -10 -12   0  137.93   26.42
  10 -12   0  144.60   22.50
  10  12   0  118.82   31.11
  11  12   0  -41.36   25.45
  11 -12   0  134.05   24.04
   0  13   0    3.83    9.21
   0 -13   0    0.99    6.63
   1 -13   0  483.07   34.15
   1  13   0  497.74   35.61
   2  13   0  106.85   21.65
   2 -13   0  144.16   18.97
  -2 -13   0  152.89   19.95
   3 -13   0 1374.17   62.80
  -3 -13   0 1257.12   62.93
   3  13   0 1403.50   67.20
  -4 -13   0  154.15   21.36
   4 -13   0  183.50   21.98
   4  13   0  154.52   24.94
   5 -13   0    9.75    5.85
  -5 -13   0    8.03   10.33
   5 -13   0    3.51    8.36
   5  13   0   -6.52   13.24
  -6 -13   0  288.61   27.97
   6 -13   0  225.05   24.54
   6  13   0  247.13   31.01
   6 -13   0  197.85   17.64
   7 -13   0   26.09    9.40
   7 -13   0   25.52   11.85
  -7 -13   0   30.24   13.46
   7  13   0   33.21   19.21
   8 -13   0   42.65   11.11
  -8 -13   0   46.13   17.47
   8  13   0   60.53   20.40
   8 -13   0   48.84   14.71
   9 -13   0    1.38   12.22
   9  13   0   -3.95   20.73
   9 -13   0   16.83   11.09
  -9 -13   0  -10.69   15.97
 -10 -13   0  165.44   33.03
  10 -13   0  181.99   26.53
  10  13   0  122.60   33.57
  10 -13   0  166.72   34.32
  11  13   0   20.11   29.00
  11 -13   0   16.58   16.34
  11 -13   0   17.33   15.69
   0 -14   0  102.80   19.66
   0  14   0   73.41   18.75
  -1 -14   0  214.79   23.88
   1 -14   0  181.91   21.50
   1  14   0  162.76   26.27
  -2 -14   0   80.27   17.42
   2  14   0   58.83   16.28
   2 -14   0   85.46   17.71
   3 -14   0  846.34   48.29
   3  14   0  833.02   52.59
  -3 -14   0  885.36   50.49
   4 -14   0    8.53    9.04
  -4 -14   0    9.90   11.25
   4 -14   0   -1.96    5.24
   5 -14   0   97.36   19.67
  -5 -14   0   88.96   19.42
   5 -14   0   72.56   13.12
   5  14   0   54.44   20.45
   6 -14   0  180.64   23.87
   6 -14   0  237.79   19.84
  -6 -14   0  209.43   27.09
   6  14   0  221.05   35.55
   7 -14   0   97.69   16.77
  -7 -14   0  114.67   25.27
   7 -14   0  110.01   20.89
   7  14   0   91.70   24.43
   8  14   0   31.13   25.07
   8 -14   0    0.00   12.54
  -8 -14   0    4.67   17.70
   8 -14   0    2.53    9.91
   9 -14   0    0.91   10.92
   9  14   0  -11.77   26.41
  -9 -14   0  -21.88   18.72
   9 -14   0    5.06   13.18
  10  14   0  -28.07   26.46
  10 -14   0    0.35   13.77
  10 -14   0   31.18   16.68
  11 -14   0  235.18   30.10
  11 -14   0  236.38   31.89
  11  14   0  234.44   45.51
   0  15   0   -0.95   11.62
   0 -15   0   -0.50    8.67
   1  15   0  607.70   42.96
  -1 -15   0  567.43   40.74
   1 -15   0  580.53   39.68
  -2 -15   0   15.93   11.55
   2  15   0   11.66   15.43
   2 -15   0   19.93   12.71
  -3 -15   0   36.21   13.59
   3 -15   0   53.86   16.14
   3  15   0   27.83   15.70
   4 -15   0  353.80   24.17
  -4 -15   0  412.63   35.07
   4 -15   0  404.86   33.53
   4  15   0  334.67   36.44
  -5 -15   0   85.04   19.72
   5  15   0   93.81   24.47
   5 -15   0   81.49   18.10
   5 -15   0   80.78   14.76
   6  15   0   53.85   23.26
   6 -15   0  107.01   15.87
  -6 -15   0  106.21   23.61
  -7 -15   0    3.96   15.67
   7 -15   0    3.77   12.39
   7 -15   0   12.67    9.91
   7  15   0   -9.35   21.96
   8  15   0  -13.73   24.49
   8 -15   0   16.25   14.06
  -8 -15   0    0.48   16.91
   9  15   0   51.36   35.41
  -9 -15   0   63.83   26.25
   9 -15   0   92.09   19.79
   9 -15   0   80.04   19.56
  10 -15   0  234.37   32.86
  10  15   0  257.20   54.30
  10 -15   0  223.31   28.07
   0 -16   0  109.13   20.13
   0  16   0   78.94   19.87
   1  16   0   37.91   17.42
  -1 -16   0   19.18   12.83
   1 -16   0   12.58   12.41
  -2 -16   0    7.32   11.42
   2 -16   0    4.52   10.95
   2  16   0    6.52   16.19
  -3 -16   0  195.29   26.92
   3  16   0  153.79   29.98
   3 -16   0  269.22   30.21
   4 -16   0  109.53   15.69
   4 -16   0   65.19   18.02
   4  16   0  120.09   27.66
  -4 -16   0   61.28   17.81
   5  16   0  238.69   41.66
   5 -16   0  303.48   47.42
  -6 -16   0   65.69   21.55
   6 -16   0   44.53   17.86
   6 -16   0   54.07   13.67
   6  16   0   52.39   26.07
   7  16   0  285.41   51.57
  -7 -16   0  304.19   37.43
   7 -16   0  294.99   33.20
   7 -16   0  305.79   26.58
   8 -16   0   96.04   22.42
  -8 -16   0   56.17   22.87
   8  16   0  160.27   36.53
   9 -16   0  233.75   28.26
   9  16   0  257.08   51.45
  -9 -16   0  271.55   44.38
   9 -16   0  204.80   33.96
   0 -17   0    9.51   11.79
  -1 -17   0   30.83   16.33
   1  17   0   10.83   17.50
   1 -17   0   36.78   15.14
   2  17   0  137.16   29.89
  -2 -17   0   41.52   16.61
   2 -17   0   47.99   20.37
   3 -17   0   -5.00   13.43
   3  17   0    1.08   19.74
  -3 -17   0   31.31   15.32
  -4 -17   0   10.36   15.71
   4 -17   0   13.83   10.71
   4  17   0   -9.59   21.73
   5  17   0   70.26   29.64
  -5 -17   0   -9.16   15.33
   5 -17   0   18.42   15.56
   6 -17   0  100.05   23.93
   6 -17   0  113.95   20.43
  -6 -17   0   89.68   27.84
   6  17   0   64.05   29.53
   7  17   0   67.79   33.05
   7 -17   0    7.09   16.69
   7 -17   0   -5.42   12.36
  -7 -17   0   43.16   21.87
  -8 -17   0  213.83   37.36
   8 -17   0  164.13   24.80
   8 -17   0  159.31   33.76
   8  17   0  279.09   51.25
   9 -17   0   84.84   23.46
   9 -17   0   87.91   21.23
  -9 -17   0   66.99   30.64
   0 -18   0  347.64   38.32
   1  18   0   -0.95   21.23
   1 -18   0   18.29   16.10
   2 -18   0  116.79   23.97
   2  18   0  142.70   32.88
  -2 -18   0  147.65   27.16
  -3 -18   0   34.54   19.48
   3  18   0   27.63   24.32
   4 -18   0   77.26   17.13
  -4 -18   0  142.14   31.81
   4  18   0   82.97   32.80
   4 -18   0   74.98   20.84
  -5 -18   0  -20.66   17.36
   5 -18   0   21.47   14.08
   5  18   0    0.80   30.09
   5 -18   0   -7.59   13.51
   6  18   0   42.36   33.65
  -6 -18   0  -15.41   19.38
   6 -18   0    8.29   16.38
   6 -18   0    1.74   14.35
   7 -18   0  725.14   43.74
  -7 -18   0  596.24   59.22
   7  18   0  720.91   70.31
   7 -18   0  759.17   53.41
   8  18   0  -11.13   40.65
   8 -18   0   18.88   18.99
   0 -19   0   23.94   16.27
  -1 -19   0  162.41   30.15
   1 -19   0  168.82   31.91
  -2 -19   0   34.70   18.48
   2  19   0   17.40   28.55
   2 -19   0   39.35   20.95
   3 -19   0   31.46   17.68
   3  19   0   54.60   30.10
  -3 -19   0   28.92   20.93
   4  19   0  289.38   49.66
   4 -19   0  241.81   34.28
   4 -19   0  184.55   24.59
  -4 -19   0  287.94   39.58
   5  19   0    5.94   33.32
  -5 -19   0    2.43   24.21
   5 -19   0   13.43   15.09
   5 -19   0   11.41   17.07
   6 -19   0   26.74   19.74
  -6 -19   0   46.38   24.23
   6  19   0   31.15   37.82
   6 -19   0   18.64   17.09
   7 -19   0   -4.79   20.41
   7  19   0  -33.40   41.49
  -7 -19   0   30.13   27.45
   7 -19   0   21.15   17.42
   0 -20   0  304.50   43.62
  -1 -20   0   15.75   20.00
   1 -20   0   27.68   18.96
   2 -20   0  -12.53   16.89
  -2 -20   0   18.59   18.81
   3 -20   0    9.41   20.84
  -3 -20   0    5.79   20.44
   3  20   0   28.00   33.28
  -4 -20   0    6.96   26.19
   4 -20   0   17.08   20.80
   4 -20   0   -3.82   16.66
   4  20   0   30.28   38.19
   5 -20   0    5.76   21.03
   5 -20   0   -1.44   17.78
  -5 -20   0   -3.93   23.10
   5  20   0  -26.05   41.07
  -6 -20   0   82.13   31.42
   6 -20   0   62.07   22.36
   6 -20   0   95.67   26.72
   0 -21   0   -3.84   20.44
   1 -21   0  310.29   40.15
  -1 -21   0  348.02   46.94
  -2 -21   0   73.13   31.07
   2 -21   0   78.07   25.31
  -3 -21   0   57.78   27.25
   3 -21   0   53.59   21.22
   3 -21   0  -14.45   19.35
  -4 -21   0   28.70   25.89
   4 -21   0  -10.25   24.01
   4 -21   0  -31.43   19.56
   0 -22   0    3.64   23.68
   1 -22   0   68.21   26.48
  -1 -22   0   75.66   27.76
  -1   0   1  245.89    9.85
  -2   0  -1   88.91    4.42
   2   0   1   91.56    4.59
   3   0   1 1158.91   36.91
  -3   0  -1 1182.73   36.54
   3   0  -1 1144.35   39.28
  -3   0   1 1171.66   38.88
  -4   0  -1   58.44    5.12
  -4   0   1   57.17    5.95
   4   0   1   58.81    5.39
   4   0  -1   49.62    6.00
   5   0   1  211.87   12.14
  -5   0  -1  211.86   11.22
  -5   0   1  214.56   12.84
   5   0  -1  188.38   13.08
  -6   0  -1  414.65   18.49
  -6   0   1  421.40   20.64
   6   0   1  403.41   19.76
   6   0  -1  387.07   21.23
  -7   0   1   74.59    9.15
   7   0   1   71.82    9.11
   7   0  -1   83.45   10.74
  -7   0  -1   54.23    7.28
   8   0   1  915.34   38.49
  -8   0   1  931.59   37.97
  -8   0  -1  921.82   35.36
   8   0  -1  912.53   40.89
  -9   0   1    5.68    6.01
   9   0   1   11.85    7.02
   9   0  -1    5.36    7.32
  -9   0  -1   12.08    5.71
  10   0   1  233.20   19.66
  10   0  -1  196.88   20.56
 -10   0   1  223.51   17.75
 -11   0  -1  235.74   16.78
  11   0  -1  246.08   23.03
  11   0   1  209.24   20.94
 -11   0   1  219.66   18.80
  12   0   1   57.44   13.75
 -12   0   1   72.05   13.44
  12   0  -1   73.64   15.92
 -12   0  -1   61.63   12.65
 -13   0  -1  358.44   31.16
  13   0   1  327.82   29.39
 -13   0   1  344.34   25.73
  13   0  -1  308.49   31.39
  14   0  -1   30.74   19.69
  14   0   1   22.88   16.45
   1  -1   1  837.73   24.49
  -1   1   1  842.55   25.97
  -1  -1   1  805.38   27.15
  -2   1   1  268.97   11.28
  -2  -1  -1  266.31   11.08
   2  -1   1  278.85    9.10
  -2   1  -1  260.58    8.67
   2   1   1  246.15   10.97
   3  -1   1  145.44    7.20
  -3  -1  -1  138.60    8.27
  -3   1   1  151.54    8.61
  -3  -1   1  169.04   11.64
  -3   1  -1  179.49    7.04
   3   1   1  170.82    9.18
   3  -1  -1  166.15    9.26
  -4   1   1  303.81   14.49
  -4  -1  -1  323.91   14.66
   4  -1   1  314.66   13.44
   4   1  -1  319.30   16.44
   4   1   1  298.27   14.80
   4  -1  -1  303.44   15.42
  -4  -1   1  321.36   16.17
  -4   1  -1  310.30   12.47
   5  -1   1  652.13   25.03
  -5   1   1  638.39   25.77
   5   1  -1  633.55   28.33
  -5  -1  -1  669.95   26.00
  -5  -1   1  635.47   27.49
   5   1   1  656.52   26.85
  -5   1  -1  673.59   23.66
   5  -1  -1  657.99   27.39
  -6   1   1  386.29   18.66
   6   1  -1  354.95   20.65
  -6  -1  -1  370.58   18.28
   6  -1   1  349.01   17.79
   6   1   1  364.98   19.35
   6  -1  -1  369.72   20.02
  -6  -1   1  390.73   20.34
  -6   1  -1  386.67   16.59
  -7   1   1 1890.33   61.73
  -7  -1  -1 1838.92   61.17
   7  -1   1 1832.74   61.40
   7   1  -1 1802.47   65.73
  -7  -1   1 1761.16   63.18
  -7   1  -1 1766.61   58.02
   7   1   1 1752.48   62.88
   7  -1  -1 1721.80   63.85
   8   1  -1  370.25   24.54
  -8   1   1  400.16   21.19
  -8  -1  -1  424.35   21.41
   8  -1   1  403.22   21.87
   8  -1  -1  413.27   23.82
   8   1   1  390.73   23.00
  -8  -1   1  401.25   22.82
  -8   1  -1  411.35   19.28
   9   1  -1 1656.17   64.63
   9  -1   1 1616.46   59.50
  -9  -1  -1 1595.68   57.25
  -9   1   1 1646.28   58.14
  -9  -1   1 1573.35   59.68
   9  -1  -1 1578.51   62.13
  -9   1  -1 1583.84   54.39
   9   1   1 1617.09   61.28
 -10  -1  -1   67.47   10.58
  10   1  -1   61.20   13.26
 -10   1   1   64.06   11.36
  10  -1   1   63.39   11.97
 -10  -1   1   55.12   11.24
  10  -1  -1   76.85   13.71
  10   1   1   49.52   11.50
 -10   1  -1   52.21    9.12
  11   1  -1   52.87   14.41
 -11   1   1   62.26   12.66
 -11  -1  -1   73.06   12.97
 -11  -1   1   69.43   12.95
 -11   1  -1   89.89   11.52
  11  -1  -1   63.95   13.67
  11   1   1   68.26   14.01
  12  -1   1   71.98   16.12
  12   1  -1   82.48   16.96
 -12   1   1   73.30   15.89
 -12  -1  -1   65.27   14.84
 -12  -1   1   83.52   16.48
 -12   1  -1   84.32   12.90
  12  -1  -1   87.65   17.52
  12   1   1  116.23   20.68
 -13  -1  -1   77.71   20.37
 -13   1   1  103.92   17.50
  13  -1   1   84.03   16.78
  13   1   1   69.03   17.99
 -13   1  -1   74.65   14.67
 -13  -1   1   88.66   19.78
  13  -1  -1   97.22   19.98
  14   1  -1  105.13   24.03
  14  -1   1  147.87   25.42
  14  -1  -1  146.01   30.16
  14   1   1   84.86   20.66
 -14  -1   1   67.33   24.94
   0  -2  -1 1245.76   39.90
   0  -2   1 1311.14   39.82
   0   2  -1 1232.91   39.68
  -1   2   1 1703.18   49.43
  -1  -2  -1 1687.59   51.60
   1  -2   1 1607.23   49.37
   1   2  -1 1676.56   51.88
  -1   2  -1 1580.24   49.19
  -1  -2   1 1594.29   51.50
  -2  -2  -1  201.19   10.41
  -2   2   1  197.12    9.23
   2  -2   1  194.07    7.43
  -2  -2   1  190.93   10.84
   3  -2   1 2283.73   69.33
  -3  -2  -1 2353.95   73.48
  -3   2   1 2275.01   71.25
   3  -2  -1 2362.76   72.23
  -3   2  -1 2483.55   68.91
   3   2   1 2348.86   73.86
  -3  -2   1 2427.54   75.22
  -4  -2  -1   78.01    7.39
  -4   2   1   76.46    6.25
   4  -2   1   66.89    5.39
  -4   2  -1   90.77    5.34
   4  -2  -1   85.96    7.22
   4   2   1   94.41    8.13
  -4  -2   1   85.66    8.43
  -5   2   1 1056.11   36.83
   5   2  -1 1068.94   41.39
   5  -2   1 1042.50   35.83
  -5  -2  -1 1072.95   38.79
   5  -2  -1 1042.57   38.56
   5   2   1 1002.87   39.17
  -5   2  -1 1023.75   33.89
  -5  -2   1 1040.95   40.24
   6  -2   1  609.41   24.50
  -6  -2  -1  626.27   26.62
  -6   2   1  619.40   24.92
   6   2  -1  641.42   29.76
  -6   2  -1  532.63   21.59
   6  -2  -1  565.40   26.38
   6   2   1  534.62   26.60
  -6  -2   1  599.51   28.04
   7  -2   1  481.20   22.58
  -7   2   1  489.96   22.54
   7   2  -1  525.08   27.82
  -7  -2  -1  472.58   23.96
  -7  -2   1  489.44   25.90
  -7   2  -1  513.74   20.37
   7   2   1  509.57   25.92
   7  -2  -1  448.63   24.44
   8   2  -1  740.87   36.75
  -8   2   1  720.27   30.47
  -8  -2  -1  686.56   32.13
   8  -2   1  717.66   31.14
  -8   2  -1  766.26   28.27
  -8  -2   1  707.94   33.83
   8   2   1  750.61   35.05
   8  -2  -1  740.76   34.25
  -9  -2  -1   98.59   12.08
  -9   2   1  110.25   11.38
   9  -2   1   94.53   11.44
   9   2  -1   93.19   14.87
   9  -2  -1   65.08   11.64
  -9   2  -1   81.10    8.68
  -9  -2   1   62.86   12.65
   9   2   1   69.22   13.10
  10   2  -1   74.55   16.56
 -10  -2  -1   72.07   12.32
 -10   2   1   71.18   11.05
  10  -2   1   83.09   12.74
  10  -2  -1   71.15   14.44
 -10  -2   1   59.24   12.23
  10   2   1   59.24   12.98
 -10   2  -1   85.26    9.86
 -11  -2  -1   29.42    9.97
  11  -2   1    1.34    8.42
  11   2  -1    3.83   11.40
 -11  -2   1   13.97    9.98
 -11   2  -1   12.11    6.48
  11  -2  -1   16.11   10.27
  11   2   1   17.92   10.93
  12   2  -1   19.52   14.38
  12  -2   1   12.58   10.41
 -12   2   1    9.13    8.92
 -12  -2  -1   15.24    9.87
  12  -2  -1    7.45   12.09
 -12   2  -1    7.34    7.08
 -13  -2  -1  217.44   20.73
  13   2  -1  280.92   32.26
  13  -2   1  247.89   24.75
 -13   2   1  196.82   19.74
  13   2   1  283.62   30.29
  13  -2  -1  242.19   28.04
 -13  -2   1  253.82   25.04
  14  -2   1   96.84   18.99
  14   2  -1  146.56   32.90
  14  -2  -1  134.18   24.84
  14   2   1  140.57   30.68
 -14  -2   1  114.74   25.25
   0   3   1   26.59    3.81
   0  -3   1   24.86    3.55
   0   3  -1   25.97    3.79
  -1  -3  -1  801.48   28.66
   1   3  -1  777.56   28.67
   1  -3   1  782.52   26.71
  -1   3  -1  729.86   26.27
   1   3   1  728.83   27.98
  -1  -3   1  703.26   27.69
   2   3  -1 6064.72  183.37
   2  -3   1 6076.78  179.13
  -2  -3  -1 6391.13  182.91
  -2  -3   1 6372.68  183.61
  -3   3   1  911.39   29.51
   3  -3   1  905.45   27.83
  -3  -3  -1  864.43   32.54
  -3  -3   1  807.53   32.95
   3  -3  -1  802.81   29.58
   3   3   1  794.56   35.64
  -4  -3  -1  158.08   11.55
   4  -3   1  152.28    8.51
  -4   3   1  162.04    9.51
   4   3   1  182.44   12.71
   4  -3  -1  182.97   10.61
  -4  -3   1  186.08   12.85
  -5   3   1 1046.74   35.34
   5  -3   1 1054.98   34.56
  -5  -3  -1  988.24   38.42
  -5  -3   1  942.68   39.40
   5   3   1  948.28   38.93
  -5   3  -1  987.26   32.39
   5  -3  -1  923.19   36.32
  -6   3   1  569.19   24.14
   6  -3   1  593.45   24.25
  -6  -3  -1  561.96   27.16
   6   3  -1  567.25   29.47
   6  -3  -1  615.53   26.90
   6   3   1  582.32   28.34
  -6  -3   1  633.99   29.61
  -6   3  -1  589.41   21.87
  -7   3   1  233.48   14.11
   7  -3   1  207.80   13.72
  -7  -3  -1  244.17   16.92
   7   3  -1  238.36   18.87
   7   3   1  218.33   17.36
  -7   3  -1  232.41   11.93
  -7  -3   1  235.21   17.54
   7  -3  -1  239.75   16.44
   8  -3   1   89.61   10.32
  -8  -3  -1  122.82   12.78
   8   3  -1   64.41   13.32
  -8   3   1   97.49    9.49
  -8   3  -1   97.09    8.36
   8  -3  -1  110.26   12.70
   8   3   1   97.84   12.85
  -8  -3   1  109.35   12.99
   9  -3   1  372.27   21.22
  -9  -3  -1  331.35   22.47
   9   3  -1  316.05   25.20
  -9   3   1  373.79   19.98
  -9  -3   1  377.91   24.42
   9   3   1  357.77   25.50
   9  -3  -1  372.34   23.69
  10  -3   1   39.70    9.51
 -10   3   1   34.12    8.11
  10   3  -1   34.06   11.41
 -10  -3  -1   38.55   10.57
  10  -3  -1   30.23    9.87
 -10   3  -1   25.80    6.22
  10   3   1   27.28   10.07
 -10  -3   1   14.01    9.29
  11   3  -1  134.63   21.72
  11  -3   1   86.67   14.66
 -11  -3  -1  104.88   23.02
 -11   3   1  131.44   13.64
 -11   3  -1  115.36   11.41
 -11  -3   1  114.83   18.91
  11  -3  -1  120.27   17.91
  11   3   1  118.19   20.04
 -12  -3  -1  111.62   19.28
  12  -3   1  113.92   17.73
  12   3  -1  143.10   23.55
 -12   3   1  100.24   15.09
  12  -3  -1  130.46   29.08
  12   3   1  133.02   22.31
 -12  -3   1  162.57   21.56
 -13   3   1  185.21   19.56
  13  -3   1  198.75   22.54
  13   3  -1  202.15   32.91
 -13  -3  -1  193.42   23.05
 -13  -3   1  214.31   25.53
  13  -3  -1  192.47   26.46
  14   3  -1  109.10   26.77
  14  -3   1  118.74   23.45
 -14  -3  -1  139.41   25.07
 -14  -3   1  137.90   26.06
  14   3   1  118.26   25.61
  14  -3  -1  149.82   30.18
   0  -4  -1 2677.73   84.14
   0   4  -1 2680.77   83.82
   0   4   1 2646.00   83.67
   0  -4   1 2688.89   83.57
   1  -4   1 1640.09   54.34
   1   4  -1 1523.23   55.56
  -1  -4  -1 1642.62   56.30
  -1   4  -1 1636.29   54.18
   1  -4  -1 1744.67   55.34
  -1  -4   1 1755.20   56.47
   1   4   1 1726.57   56.55
   2  -4   1  733.79   27.46
   2   4  -1  724.07   30.50
  -2  -4  -1  680.74   29.30
   2   4   1  768.08   30.56
  -2  -4   1  774.07   30.57
  -3  -4  -1 8727.70  254.87
   3   4  -1 8665.95  256.32
   3  -4   1 8739.81  247.93
   3  -4   1 8539.87  250.11
  -3  -4   1 8716.56  255.87
   3  -4  -1 8781.28  250.29
  -4   4   1  362.62   16.01
   4  -4   1  353.82   14.85
  -4  -4  -1  379.88   20.03
   4   4  -1  294.12   18.95
  -4  -4   1  387.39   20.94
   4  -4  -1  350.22   16.70
   5  -4   1  280.05   14.09
  -5   4   1  301.01   14.89
  -5  -4  -1  295.73   18.43
  -5  -4   1  344.33   20.46
   5   4   1  318.24   19.44
   5  -4  -1  327.26   16.69
   6  -4   1  328.20   15.83
  -6   4   1  290.61   15.22
  -6  -4  -1  347.03   20.19
  -6  -4   1  272.96   19.10
   6  -4  -1  303.94   17.34
   6   4   1  250.04   18.85
  -7  -4  -1   11.04    6.14
   7   4  -1    9.05    7.09
   7  -4   1    2.10    3.29
  -7   4   1    1.82    3.31
  -7  -4   1    6.47    5.38
   7  -4  -1    2.32    4.35
   7   4   1   -0.65    5.39
  -8  -4  -1   82.83   11.35
   8   4  -1   83.56   14.34
  -8   4   1   79.51    9.35
   8  -4   1   81.59    9.74
   8   4   1  112.54   14.96
  -8  -4   1   88.20   12.96
   8  -4  -1   98.63   11.93
   9  -4   1   19.62    7.08
  -9  -4  -1    9.20    7.86
  -9   4   1    7.86    5.40
   9   4  -1   32.21   11.54
  -9  -4   1    0.79    7.08
   9   4   1   19.17    9.61
   9  -4  -1    7.82    7.31
 -10   4   1  129.28   12.71
  10   4  -1  129.47   19.95
 -10  -4  -1  115.92   16.66
  10  -4   1  101.37   13.61
  10  -4  -1  110.48   16.14
 -10  -4   1  116.14   17.18
  10   4   1  124.70   19.36
  11  -4   1   77.35   13.68
 -11  -4  -1   77.85   16.66
 -11   4   1   95.12   12.42
  11   4  -1   99.02   20.47
  11  -4  -1   65.30   13.80
 -11  -4   1   37.97   13.25
  11   4   1   41.57   15.01
  12   4  -1   29.89   17.83
 -12   4   1   33.83    9.82
  12  -4   1   28.46   10.85
 -12  -4  -1   46.40   14.71
  12   4   1   42.78   15.82
  12  -4  -1   30.18   12.84
 -12  -4   1   46.92   15.79
 -13  -4  -1  231.33   27.40
  13   4  -1  341.42   38.26
  13  -4   1  281.38   24.21
  13  -4  -1  227.34   26.51
 -13  -4   1  234.14   29.36
  14   4  -1  234.35   40.83
  14  -4   1  203.93   27.46
  14   4   1  195.52   37.71
  14  -4  -1  214.91   30.94
 -14  -4   1  158.35   29.41
   0  -5   1 1365.92   48.29
   0   5   1 1339.34   48.17
   0   5  -1 1355.05   48.45
   0  -5  -1 1357.24   48.85
   1   5  -1  449.95   22.05
   1  -5   1  441.88   20.76
  -1  -5  -1  447.16   22.15
   1  -5  -1  429.17   20.84
   1   5   1  440.06   22.02
  -1  -5   1  421.27   21.28
  -1   5  -1  416.55   20.22
   2  -5   1 2554.89   81.89
  -2  -5  -1 2535.21   84.69
   2   5  -1 2550.16   85.34
  -2  -5   1 2652.50   85.25
   2   5   1 2628.06   85.43
  -3  -5  -1  784.96   34.60
   3  -5   1  774.64   31.29
   3   5  -1  825.94   36.10
  -3  -5   1  867.35   35.95
   3   5   1  914.81   41.39
   3  -5  -1  858.63   31.68
  -4  -5  -1  364.40   20.63
   4  -5   1  336.79   15.04
   4   5  -1  294.77   20.03
  -4  -5   1  374.42   21.46
   4  -5  -1  337.06   16.60
   5   5  -1  301.52   20.86
  -5  -5  -1  316.15   20.44
   5  -5   1  343.61   15.68
  -5  -5   1  325.58   20.96
   5   5   1  326.17   24.75
   5  -5  -1  325.90   17.14
   6  -5   1  156.39   10.72
  -6  -5  -1  143.72   14.40
  -6   5   1  143.06   10.37
   6  -5  -1  145.99   12.00
   6   5   1  167.70   15.26
  -6  -5   1  147.45   15.24
  -7  -5  -1    4.45    5.81
   7  -5   1   -0.66    3.47
  -7   5   1    3.72    3.70
   7   5   1    1.99    5.81
   7  -5  -1   10.78    5.69
  -7  -5   1    2.11    6.11
  -8  -5  -1  628.07   32.71
   8  -5   1  572.05   27.15
   8   5  -1  597.30   35.58
  -8   5   1  602.94   26.32
   8  -5  -1  578.94   29.77
   8   5   1  610.28   34.52
  -8  -5   1  584.05   33.31
   9  -5   1   45.93    9.63
  -9   5   1   44.47    8.63
  -9  -5  -1   37.61   10.78
   9   5  -1   44.75   12.79
   9   5   1   54.84   13.22
   9  -5  -1   36.49    9.39
  -9  -5   1   61.98   12.94
 -10   5   1   12.62    6.77
  10   5  -1   21.40   12.52
 -10  -5  -1   13.40    9.90
  10   5   1    7.54   11.01
 -10  -5   1    5.28    9.54
  10  -5  -1   16.52    9.18
 -11  -5  -1   84.84   18.63
  11  -5   1   88.37   14.79
  11   5  -1   74.43   18.75
  11   5   1   80.65   18.52
  11  -5  -1   66.76   14.17
 -11  -5   1   67.80   16.15
  12  -5   1  233.21   21.00
 -12  -5  -1  218.17   25.19
  12   5   1  157.55   25.31
 -12  -5   1  187.56   26.45
  12  -5  -1  177.59   22.57
  13  -5   1  133.75   20.59
  13   5  -1  119.03   26.25
 -13  -5  -1  105.64   19.79
  13  -5  -1  102.82   20.01
 -13  -5   1   94.09   25.54
   0   6   1  173.75   13.20
   0  -6  -1  187.20   13.77
   0   6  -1  178.45   13.62
   1   6  -1 1174.23   46.48
   1  -6   1 1176.36   44.87
  -1  -6  -1 1179.68   46.45
   1   6   1 1190.24   46.22
  -1   6  -1 1200.75   44.60
  -1  -6   1 1213.85   46.28
   1  -6  -1 1162.03   45.12
   2   6  -1  281.94   18.50
  -2  -6  -1  286.87   18.20
  -2  -6   1  294.50   18.45
   2  -6  -1  290.10   17.34
   2   6   1  264.28   17.92
  -3  -6  -1  996.97   41.64
   3   6  -1 1007.98   42.91
   3  -6   1  968.47   38.34
  -3  -6   1 1004.90   42.06
   3   6   1 1034.00   42.91
   4  -6   1 2324.99   73.99
   4   6  -1 2418.02   84.95
  -4  -6  -1 2338.95   82.66
   4  -6   1 2291.95   77.70
  -4  -6   1 2452.16   84.23
   4   6   1 2415.02   84.59
   4  -6  -1 2499.05   76.78
  -5  -6  -1 1960.67   71.58
   5  -6   1 1908.99   65.46
   5  -6   1 1903.47   62.53
   5   6  -1 1906.91   73.32
  -5  -6   1 2043.01   73.01
   5  -6  -1 1984.34   65.31
   6  -6   1  103.13    8.90
  -6  -6  -1   90.70   12.12
   6   6  -1   73.71   12.75
   6   6   1   99.84   15.04
  -6  -6   1   76.84   12.07
   6  -6  -1  103.59   10.48
  -7  -6  -1   51.68   11.22
   7  -6   1   47.00    7.44
  -7  -6   1   49.62   10.63
   7   6   1   52.73   11.79
   7  -6  -1   51.23    8.57
  -8  -6  -1  104.93   14.82
   8  -6   1  124.71   11.90
   8  -6  -1   74.82   12.26
  -8  -6   1  132.79   16.54
   8   6   1   91.51   14.49
   9  -6   1   12.66    6.33
  -9  -6  -1   17.37    9.31
   9   6  -1   12.44   10.71
   9   6   1    0.43    9.64
   9  -6  -1   10.10    7.12
  -9  -6   1    7.78    8.35
 -10  -6  -1  120.70   18.13
  10  -6   1  122.36   14.70
  10   6  -1  146.08   23.77
  10   6   1  103.52   20.10
  10  -6  -1   94.31   15.72
 -10  -6   1  117.18   19.80
 -11  -6  -1  245.63   25.15
  11  -6   1  263.77   20.54
  11   6  -1  240.36   30.19
  11   6   1  265.44   27.85
 -11  -6   1  193.06   24.22
  11  -6  -1  219.58   21.70
 -12  -6  -1  116.07   32.12
  12  -6   1  161.39   18.63
 -12  -6   1  126.15   24.05
  12  -6  -1  165.83   22.68
  12   6   1  178.95   28.16
 -13  -6  -1  320.24   32.61
  13   6  -1  337.03   40.04
  13  -6   1  345.42   26.23
 -13  -6   1  254.95   37.78
  13   6   1  212.14   37.39
  13  -6  -1  300.56   29.76
   0   7   1  104.50   11.17
   0  -7  -1  107.71   11.37
   0   7  -1   93.93   10.80
   0  -7   1  109.37   11.12
   1  -7   1  225.02   16.14
  -1  -7  -1  238.64   17.52
   1   7  -1  226.21   17.27
  -1   7  -1  257.31   16.76
   1   7   1  221.48   17.04
   1  -7  -1  239.74   16.84
  -1  -7   1  245.12   17.35
   2   7  -1   23.29    6.42
   2  -7   1   27.52    6.87
  -2  -7  -1   36.30    7.96
   2   7   1   15.41    6.21
  -2  -7   1   33.77    7.48
   2  -7  -1   25.16    6.34
   3  -7   1  974.14   39.97
  -3  -7  -1  978.39   43.10
   3   7  -1 1014.85   44.49
   3  -7  -1 1009.03   40.93
  -3  -7   1 1039.95   44.02
   3   7   1  940.13   43.26
   4  -7   1  389.55   21.65
  -4  -7  -1  381.22   24.62
   4   7  -1  414.74   26.09
   4  -7   1  402.03   18.48
   4   7   1  403.86   26.11
   4  -7  -1  399.92   19.69
  -4  -7   1  437.22   26.17
  -5  -7  -1  771.35   37.99
   5   7  -1  809.43   39.90
   5  -7   1  712.50   32.58
   5  -7   1  746.53   29.53
  -5  -7   1  740.19   37.81
   5  -7  -1  779.81   31.66
   5   7   1  771.65   39.03
   6   7  -1  343.41   25.78
   6  -7   1  381.01   18.91
   6  -7   1  365.28   20.92
  -6  -7  -1  346.04   24.10
  -6  -7   1  360.21   25.71
   6  -7  -1  373.64   20.42
  -7  -7  -1  128.20   15.04
   7   7  -1  107.71   16.46
   7  -7   1  154.95   13.51
   7  -7   1  120.68   11.36
  -7  -7   1  143.71   17.27
   7   7   1  149.98   21.74
   7  -7  -1  155.94   13.45
   8  -7   1  345.41   20.63
  -8  -7  -1  369.01   27.09
   8   7   1  382.18   28.62
   8  -7  -1  389.46   23.74
  -9  -7  -1  451.40   30.81
   9   7  -1  396.98   34.51
   9  -7   1  461.75   25.14
   9  -7  -1  433.55   26.47
   9   7   1  435.65   33.04
  -9  -7   1  439.83   31.87
  10  -7   1  249.49   19.85
 -10  -7  -1  296.38   26.01
  10   7  -1  262.63   29.46
  10   7   1  239.35   28.82
  10  -7  -1  279.74   22.90
 -10  -7   1  255.85   26.45
  11   7  -1  164.23   27.94
  11  -7   1   78.34   15.20
 -11  -7  -1  128.38   24.08
  11  -7  -1   95.60   17.78
  11   7   1   68.80   20.04
 -11  -7   1   68.60   17.72
 -12  -7  -1  115.73   22.27
  12  -7   1  119.73   18.29
  12   7  -1   69.58   21.95
  12  -7   1  137.48   17.71
 -12  -7   1  120.21   26.32
  12  -7  -1   98.12   21.29
  13   7  -1   23.16   23.61
  13  -7   1   12.31   12.81
 -13  -7  -1  -11.99   18.97
  13  -7   1   25.36   11.78
 -13  -7   1   16.04   21.26
  13   7   1   39.52   23.97
  13  -7  -1   11.07   15.40
   0   8  -1  293.64   20.37
   0  -8  -1  301.01   20.44
   0   8   1  288.13   19.96
   0  -8   1  270.53   19.20
   1  -8   1  330.30   22.01
   1   8  -1  368.06   24.60
  -1  -8  -1  377.26   24.38
   1  -8  -1  442.16   25.19
  -1  -8   1  410.67   24.52
   1   8   1  405.98   24.67
  -1   8  -1  431.27   23.92
   2  -8   1 1068.33   44.35
   2   8  -1 1056.18   47.25
  -2  -8  -1 1120.95   47.18
  -2  -8   1 1020.66   45.74
   2   8   1 1050.09   46.81
   2  -8  -1 1052.41   45.02
   3  -8   1  231.14   16.84
   3   8  -1  232.78   19.80
  -3  -8  -1  229.87   18.62
   3   8   1  173.75   16.96
   3  -8  -1  190.66   15.86
  -3  -8   1  167.75   16.07
   4   8  -1  671.73   35.87
   4  -8   1  697.82   26.99
  -4  -8  -1  639.53   34.10
   4  -8   1  650.36   31.23
   4  -8  -1  586.04   27.14
  -4  -8   1  593.99   33.94
   4  -8  -1  582.18   30.60
   4   8   1  652.81   35.36
   5   8  -1  927.49   45.98
   5  -8   1  895.92   35.19
   5  -8   1  946.49   40.23
  -5  -8  -1  965.89   44.89
   5   8   1  935.47   45.95
   5  -8  -1  908.60   40.64
   5  -8  -1  907.30   37.06
  -5  -8   1  963.23   45.46
   6  -8   1   10.71    4.23
  -6  -8  -1   12.50    7.75
   6   8  -1    8.90    7.87
   6  -8   1    6.13    5.01
   6   8   1   19.07    9.60
   6  -8  -1   11.46    5.24
  -6  -8   1   13.20    8.39
   7  -8   1   96.63   10.69
   7   8  -1  103.87   19.39
   7  -8   1  110.77   13.15
  -7  -8  -1   91.94   16.82
  -7  -8   1   99.53   15.28
   7  -8  -1   96.05   11.44
  -8  -8  -1  180.91   19.92
   8  -8   1  218.54   17.83
   8  -8   1  257.45   17.44
   8   8  -1  253.12   26.75
   8   8   1  199.79   24.28
  -8  -8   1  251.86   24.19
   8  -8  -1  217.22   18.45
   9  -8   1  176.24   17.67
   9  -8   1  191.52   16.84
  -9  -8  -1  258.50   24.81
   9   8   1  189.88   25.81
  -9  -8   1  213.06   23.80
   9  -8  -1  205.61   19.23
  10   8  -1  140.72   25.53
 -10  -8  -1  109.35   20.58
  10  -8   1  139.78   16.05
  10  -8  -1  104.56   17.06
  10   8   1  123.18   24.64
 -10  -8   1  119.99   21.30
  11  -8   1  219.03   21.25
 -11  -8  -1  259.25   28.74
  11   8  -1  265.51   34.78
  11  -8   1  268.69   22.61
  11   8   1  293.20   34.45
 -11  -8   1  268.26   30.02
  12  -8   1  147.82   19.48
  12  -8   1  149.00   19.80
  12   8  -1  140.33   29.37
 -12  -8  -1  175.75   32.18
 -12  -8   1  156.96   29.78
  12  -8  -1  173.19   24.34
  13   8  -1   74.22   30.88
 -13  -8  -1   84.85   25.33
  13  -8   1   57.80   14.71
  13  -8   1   72.99   14.91
 -13  -8   1   26.89   24.79
  13   8   1   71.92   27.52
  13  -8  -1   79.35   18.72
   0   9   1   94.06   12.38
   0  -9   1   82.64   11.64
   0   9  -1   70.15   11.51
   0  -9  -1   77.18   11.80
   1   9  -1 1682.57   66.97
   1  -9   1 1765.14   66.06
  -1  -9  -1 1696.13   66.90
  -1   9  -1 1711.73   65.14
   1   9   1 1690.91   66.93
   1  -9  -1 1646.27   65.77
  -1  -9   1 1749.16   67.03
   2   9  -1  801.33   41.57
   2  -9   1  953.87   41.43
  -2  -9  -1  871.77   42.08
  -2  -9   1  839.85   41.25
   2   9   1  861.09   42.49
   2  -9  -1  854.51   40.83
   3   9  -1  546.42   33.27
   3  -9   1  536.02   29.46
  -3  -9  -1  526.21   31.51
   3  -9  -1  539.58   34.70
   3   9   1  582.19   33.15
  -3  -9   1  502.19   30.70
   4  -9   1   77.96    8.28
  -4  -9  -1   66.02   13.25
   4  -9   1   60.80   10.52
   4   9  -1   67.79   13.82
   4  -9  -1   49.67    9.91
   4   9   1   54.70   12.34
  -4  -9   1   66.30   12.27
   5  -9   1  201.27   17.44
   5  -9   1  247.73   15.04
  -5  -9  -1  261.56   22.40
   5   9  -1  251.28   23.00
   5   9   1  277.82   23.86
   5  -9  -1  236.19   16.10
  -5  -9   1  237.66   21.73
   5  -9  -1  217.82   18.90
   6  -9   1  332.79   18.75
  -6  -9  -1  297.96   24.80
   6  -9   1  322.63   22.27
   6   9  -1  323.07   27.69
   6  -9  -1  338.71   20.32
   6   9   1  359.32   29.51
  -6  -9   1  328.17   26.94
   6  -9  -1  352.68   23.67
   7  -9   1  418.82   25.45
   7   9  -1  439.10   33.09
   7  -9   1  439.71   22.63
  -7  -9  -1  425.57   30.14
   7  -9  -1  360.88   22.86
   7   9   1  419.67   33.15
   7  -9  -1  382.72   25.69
  -7  -9   1  376.94   28.98
  -8  -9  -1   30.24   13.65
   8  -9   1   37.32    8.40
   8  -9   1   40.48    9.74
   8   9  -1   48.11   15.88
   8  -9  -1   27.78    8.76
  -8  -9   1   57.88   14.55
   9  -9   1  647.26   32.56
  -9  -9  -1  730.28   41.85
   9  -9   1  664.58   35.02
   9   9  -1  654.81   44.40
   9  -9  -1  629.19   35.07
   9   9   1  723.84   46.77
  -9  -9   1  683.27   43.04
  10  -9   1  219.27   20.05
 -10  -9  -1  248.75   27.76
  10  -9   1  235.30   21.52
  10   9   1  258.66   32.60
  10  -9  -1  235.03   21.85
 -10  -9   1  232.93   28.67
  11  -9   1   46.61   12.03
  11   9  -1   48.85   21.91
  11  -9   1   36.40   12.01
 -11  -9  -1   36.95   17.50
 -11  -9   1   33.58   17.73
  11  -9  -1   54.53   16.79
  11   9   1   41.17   21.01
  12  -9   1   49.22   14.15
 -12  -9  -1   27.38   21.46
  12  -9   1   26.70   12.90
  12   9  -1  -17.49   23.49
  12  -9  -1   15.19   15.73
  12   9   1   34.98   21.85
  12  -9  -1   31.54   13.97
  13  -9   1   70.44   15.98
 -13  -9  -1   39.93   43.69
  13   9  -1  119.82   34.04
  13  -9   1   65.04   15.27
 -13  -9   1  129.66   30.10
  13  -9  -1   80.52   18.43
  13  -9  -1  125.23   27.97
   0  10   1    1.25    6.01
   0 -10   1    0.21    4.60
   0  10  -1    5.13    6.86
   0 -10  -1    6.15    5.61
   1  10  -1  179.63   18.74
   1 -10   1  180.18   17.01
  -1 -10  -1  190.17   18.31
   1 -10  -1  213.19   19.24
   1  10   1  202.33   19.32
  -1 -10   1  193.69   18.70
  -1  10  -1  176.72   17.45
   2 -10   1  624.79   35.18
  -2 -10  -1  600.81   35.15
   2  10  -1  615.19   36.43
  -2 -10   1  645.05   35.86
   2  10   1  584.72   35.15
   2 -10  -1  653.45   34.97
   3  10  -1  996.57   49.64
   3 -10   1  969.04   45.21
  -3 -10  -1 1038.96   49.07
   3  10   1 1019.57   49.67
  -3 -10   1 1044.67   49.14
   3 -10  -1  924.32   45.43
   4 -10   1  499.08   29.97
  -4 -10  -1  557.76   34.45
   4  10  -1  441.35   33.34
   4 -10  -1  608.05   33.50
   4  10   1  503.87   33.86
  -4 -10   1  677.57   37.12
  -5 -10  -1   24.74    9.36
   5  10  -1   39.54   12.07
   5 -10   1   25.74    6.51
   5 -10   1   33.26    9.29
   5 -10  -1   47.58   11.56
   5  10   1   52.67   14.20
   5 -10  -1   26.69    7.16
  -5 -10   1   36.68   11.57
   6 -10   1  130.81   11.93
  -6 -10  -1  122.23   16.91
   6 -10   1  139.42   15.46
   6  10  -1  132.19   19.75
   6  10   1   86.93   18.90
   6 -10  -1   83.14   11.46
  -6 -10   1   80.18   17.59
   6 -10  -1   98.73   14.32
   7  10  -1    3.88   11.22
   7 -10   1   28.67    7.63
  -7 -10  -1   29.05   10.72
   7 -10   1   19.47    8.73
   7  10   1   -2.59   11.26
  -7 -10   1   31.54   12.87
   7 -10  -1    8.85    7.02
   7 -10  -1   13.18    8.25
   8 -10   1  166.36   15.77
  -8 -10  -1  167.60   22.43
   8  10  -1  161.25   25.25
   8 -10   1  216.37   19.87
   8 -10  -1  174.08   17.38
   8 -10  -1  191.93   20.38
   8  10   1  156.41   25.76
  -8 -10   1  142.63   21.60
   9 -10   1  200.70   21.52
   9  10  -1  182.61   31.22
  -9 -10  -1  198.77   25.02
   9 -10   1  209.91   18.19
   9 -10  -1  222.34   26.44
  -9 -10   1  171.54   25.05
   9 -10  -1  202.64   20.12
 -10 -10  -1   77.18   19.38
  10 -10   1   99.56   15.90
  10  10  -1   60.50   23.26
  10 -10   1   55.78   12.19
  10 -10  -1   55.17   13.79
  10 -10  -1   77.13   17.14
  10  10   1   66.00   20.84
 -11 -10  -1   71.73   22.46
  11 -10   1   54.43   12.98
  11 -10   1   68.25   14.93
  11 -10  -1   90.41   19.50
 -11 -10   1   27.59   18.18
  11 -10  -1   50.48   15.36
  11  10   1   30.94   20.54
  12 -10   1   73.20   15.38
  12  10  -1   26.63   29.22
  12 -10   1   51.56   14.82
 -12 -10  -1   23.33   22.20
  12 -10  -1   72.90   17.95
  12 -10  -1   59.03   17.13
  12  10   1  116.17   30.62
   0 -11  -1  583.49   35.09
   0  11  -1  600.85   35.87
   0  11   1  555.08   34.00
   0 -11   1  632.92   35.76
   1 -11   1  612.34   36.83
  -1 -11  -1  686.17   38.42
   1  11  -1  684.88   39.18
  -1 -11   1  682.89   38.35
   1 -11  -1  708.78   38.40
   1  11   1  670.53   38.31
  -1  11  -1  621.82   35.58
  -2 -11  -1  137.90   17.45
   2 -11   1  135.32   15.96
   2  11  -1  123.53   17.88
   2 -11  -1  164.09   17.67
   2  11   1   99.86   16.56
  -2 -11   1  118.44   16.76
  -3 -11  -1  384.00   28.13
   3  11  -1  401.14   30.66
   3 -11   1  383.64   26.54
   3 -11  -1  312.41   24.99
   3  11   1  373.00   29.32
  -3 -11   1  301.04   25.56
   4 -11   1   -2.86    5.56
  -4 -11  -1    3.95    7.12
   4  11  -1    0.01    9.85
   4 -11  -1    6.31    7.17
  -4 -11   1    4.64    7.70
   4  11   1    9.70   10.01
  -5 -11  -1  262.74   24.61
   5  11  -1  261.96   28.98
   5 -11   1  262.95   17.55
   5 -11   1  272.90   22.46
  -5 -11   1  288.90   25.57
   5 -11  -1  293.05   19.58
   5 -11  -1  305.21   24.63
   5  11   1  283.80   27.10
   6  11  -1   39.67   14.65
  -6 -11  -1   26.79   10.14
   6 -11   1   29.23   10.31
   6 -11   1   48.95   10.05
   6 -11  -1   33.04    8.34
   6 -11  -1   44.83   12.84
   6  11   1   43.71   13.65
  -6 -11   1   51.20   13.37
   7 -11   1  245.50   22.04
   7  11  -1  224.59   27.36
  -7 -11  -1  221.59   24.39
   7 -11   1  210.40   16.56
   7 -11  -1  223.96   22.41
  -7 -11   1  187.06   24.50
   7 -11  -1  228.67   18.45
   7  11   1  212.08   27.10
   8  11  -1  134.12   27.61
  -8 -11  -1   84.23   19.22
   8 -11   1  116.77   18.01
   8 -11   1   87.16   13.10
   8  11   1   90.74   21.20
   8 -11  -1   82.27   16.55
  -8 -11   1  100.87   20.41
   8 -11  -1  121.36   16.21
   9  11  -1  205.38   34.28
   9 -11   1  164.08   20.55
  -9 -11  -1  146.63   25.32
   9 -11   1  178.70   17.34
   9 -11  -1  137.33   19.82
   9  11   1  144.26   29.64
   9 -11  -1  134.92   18.25
  -9 -11   1  123.54   25.46
 -10 -11  -1  233.57   30.90
  10 -11   1  187.98   20.38
  10 -11   1  168.88   21.16
  10  11  -1  160.46   32.48
  10 -11  -1  159.30   21.58
 -10 -11   1  212.59   27.15
  10 -11  -1  204.88   24.62
  11 -11   1   40.97   13.91
  11 -11   1   22.51   13.31
 -11 -11  -1   57.21   20.86
  11  11  -1    4.46   24.03
  11  11   1   17.27   24.78
  11 -11  -1   21.86   14.52
 -11 -11   1   66.17   22.51
  11 -11  -1   56.27   21.22
  12 -11   1  117.74   22.65
  12  11  -1  124.74   34.14
 -12 -11  -1  134.33   29.66
  12 -11   1   90.98   18.83
  12  11   1   75.65   30.49
 -12 -11   1  189.40   36.20
  12 -11  -1   81.28   19.53
  12 -11  -1   86.53   20.34
   0 -12   1   72.21   13.97
   0  12   1   54.30   14.40
   0  12  -1   43.28   13.19
   0 -12  -1   47.12   13.13
  -1 -12  -1   46.66   12.57
   1  12  -1   30.97   12.12
   1 -12   1   27.51    8.28
  -1  12  -1   18.54   10.07
   1 -12  -1   58.07   13.05
   1  12   1   28.75   12.25
  -1 -12   1   26.36   10.73
  -2 -12  -1  518.82   34.24
   2 -12   1  468.14   31.58
  -2 -12   1  425.40   30.92
   2  12   1  506.74   34.49
   2 -12  -1  388.23   30.02
  -3 -12  -1 1033.80   53.03
   3  12  -1 1042.32   54.82
   3 -12   1 1014.03   50.21
   3 -12  -1 1060.04   51.39
  -3 -12   1 1062.53   53.30
   3  12   1 1030.94   54.01
  -4 -12  -1  886.69   48.73
   4 -12   1  888.04   46.16
   4  12  -1  866.00   50.36
   4  12   1  987.76   52.51
   4 -12  -1  885.41   46.99
  -4 -12   1  980.05   51.00
   5 -12   1  647.46   31.06
  -5 -12  -1  766.08   43.70
   5  12  -1  708.92   45.20
   5 -12   1  685.58   38.47
   5 -12  -1  619.54   38.16
   5  12   1  572.44   42.60
  -5 -12   1  689.31   42.16
   5 -12  -1  659.42   32.67
  -6 -12  -1  362.51   30.96
   6 -12   1  409.53   29.31
   6  12  -1  429.10   36.25
   6 -12   1  377.91   22.76
   6  12   1  397.84   35.88
  -6 -12   1  408.52   32.86
   6 -12  -1  398.17   24.10
   6 -12  -1  384.50   29.15
   7  12  -1   10.25   16.11
   7 -12   1    4.13    6.82
   7 -12   1   -2.68    7.82
  -7 -12  -1   -7.87    9.59
   7  12   1   -5.34   15.39
   7 -12  -1   -9.78    9.02
  -7 -12   1   15.29   12.24
   7 -12  -1    5.37    7.69
   8  12  -1  145.96   31.65
  -8 -12  -1  172.52   23.18
   8 -12   1  150.25   15.94
   8 -12  -1   82.52   23.33
   8 -12  -1  111.20   17.01
   8  12   1   93.92   21.98
  -8 -12   1  203.43   28.30
   9 -12   1    9.84   10.56
   9  12  -1   12.57   22.43
   9 -12   1    6.44    9.05
  -9 -12  -1   17.88   16.00
   9  12   1    9.72   17.28
   9 -12  -1    4.04   10.63
   9 -12  -1   16.72   11.99
  -9 -12   1   13.78   15.81
 -10 -12  -1   11.50   18.16
  10 -12   1   33.03   11.70
  10 -12   1   29.81   12.73
  10  12  -1   36.48   26.42
  10 -12  -1    5.82   13.16
  10  12   1   15.77   22.77
 -10 -12   1    3.17   15.72
  10 -12  -1   35.88   14.71
  11  12  -1  295.95   45.06
  11 -12   1  234.20   26.31
  11 -12   1  264.57   25.01
  11 -12  -1  204.98   28.01
 -11 -12   1  166.80   31.92
  11 -12  -1  240.33   29.71
  11  12   1  219.91   42.82
   0 -13  -1   16.99   10.62
   0  13  -1   33.69   13.08
   0 -13   1   26.06    9.93
   0  13   1   29.08   12.39
   1 -13   1  183.26   21.57
   1  13  -1  213.72   25.56
  -1 -13  -1  194.42   22.15
  -1  13  -1  173.73   21.25
   1 -13  -1  186.50   21.30
   1  13   1  184.89   22.98
  -1 -13   1  153.72   20.05
   2  13  -1   71.67   16.86
   2 -13   1   47.53   11.59
  -2 -13  -1   55.37   14.14
   2 -13  -1   37.53   11.45
  -2 -13   1   32.28   11.14
   3  13  -1  154.35   24.00
   3 -13   1  153.05   19.28
  -3 -13  -1  167.94   21.41
   3 -13  -1  165.44   20.14
  -3 -13   1  149.60   20.91
   3  13   1  165.92   23.09
  -4 -13  -1   87.43   17.42
   4  13  -1  106.19   22.62
   4 -13   1   93.12   16.12
   4 -13  -1   78.45   11.61
   4 -13  -1   73.52   16.63
   4  13   1   75.37   17.04
  -4 -13   1  100.04   18.03
  -5 -13  -1  367.21   30.93
   5 -13   1  335.66   28.28
   5 -13   1  311.76   21.11
   5  13  -1  344.08   34.48
   5 -13  -1  395.10   30.88
  -5 -13   1  328.10   31.34
   5  13   1  397.80   34.73
   6 -13   1   10.29    9.22
   6  13  -1   28.31   17.70
   6 -13   1    9.36    7.29
  -6 -13  -1    4.10   11.83
  -6 -13   1    3.39   11.31
   6 -13  -1   21.02    9.06
   6 -13  -1   21.53   11.13
   6  13   1    6.60   17.01
   7  13  -1  117.70   27.07
   7 -13   1  122.10   14.88
   7 -13   1  106.76   18.39
  -7 -13  -1   86.18   20.33
   7 -13  -1   83.73   18.44
   7  13   1   64.19   21.89
   7 -13  -1   96.13   15.31
  -7 -13   1   90.56   20.64
   8  13  -1  394.40   45.35
   8 -13   1  394.02   31.53
  -8 -13  -1  405.26   38.19
   8 -13   1  373.52   25.68
   8 -13  -1  416.61   27.90
   8 -13  -1  445.20   34.05
   8  13   1  419.01   44.00
  -8 -13   1  410.90   39.54
   9 -13   1   29.10   11.91
   9 -13   1   21.74   13.11
   9  13  -1   35.55   26.61
  -9 -13  -1   26.41   17.54
  -9 -13   1   37.51   18.98
   9  13   1   35.78   21.32
   9 -13  -1    9.50   10.94
   9 -13  -1   45.28   14.68
  10 -13   1    0.41   11.60
 -10 -13  -1  -10.68   16.91
  10 -13   1   10.32   12.40
  10  13  -1  -20.52   22.36
  10 -13  -1    0.27   12.26
  10 -13  -1   13.48   14.29
 -10 -13   1    5.70   21.05
  10  13   1   -5.78   25.40
  11 -13   1   -6.37   13.20
  11 -13   1   13.80   14.54
  11  13  -1    6.57   32.88
 -11 -13  -1   30.31   22.49
  11 -13  -1   11.29   16.07
  11 -13  -1    8.63   16.41
   0 -14   1   24.68   10.60
   0  14   1   20.85   12.17
   0 -14  -1    6.12   10.01
   0  14  -1   23.43   13.69
  -1 -14  -1  283.26   27.39
   1 -14   1  356.73   29.04
   1  14  -1  350.67   31.69
   1 -14  -1  312.80   28.69
   1  14   1  317.81   29.78
  -1 -14   1  272.65   27.97
  -1  14  -1  238.45   27.68
  -2 -14  -1  128.50   20.47
   2  14  -1  141.68   24.44
   2 -14   1  171.67   20.54
   2  14   1  152.10   22.96
   2 -14  -1  168.74   23.04
  -2 -14   1  151.42   21.24
   3 -14   1  680.04   41.13
  -3 -14  -1  749.98   45.06
   3  14  -1  674.19   46.48
   3 -14  -1  683.48   42.68
   3  14   1  630.67   44.52
  -3 -14   1  599.85   48.44
  -4 -14  -1 1096.59   58.10
   4  14  -1 1031.03   60.02
   4 -14   1 1000.91   53.46
   4  14   1  958.90   57.75
   4 -14  -1  974.94   45.06
   4 -14  -1 1038.85   54.45
  -4 -14   1 1063.36   56.83
   5 -14   1  197.29   17.73
   5  14  -1  227.75   48.98
  -5 -14  -1  171.42   24.75
   5 -14   1  251.08   25.99
  -5 -14   1  231.44   26.71
   5  14   1  317.48   35.16
   5 -14  -1  223.97   24.30
   6  14  -1  452.69   42.05
   6 -14   1  371.98   32.06
   6 -14   1  401.84   25.62
  -6 -14  -1  465.41   37.83
   6 -14  -1  476.87   35.83
  -6 -14   1  387.06   35.88
   6 -14  -1  448.27   28.21
   6  14   1  423.07   40.32
   7 -14   1  118.99   20.84
  -7 -14  -1  150.92   25.45
   7 -14   1  154.21   17.52
   7  14  -1  121.37   27.52
   7 -14  -1  124.94   17.23
  -7 -14   1  161.20   26.93
   7 -14  -1  160.24   23.49
   7  14   1   99.76   28.20
  -8 -14  -1   50.63   21.75
   8  14  -1   39.53   24.25
   8 -14   1   40.60   13.01
   8 -14   1   60.29   16.05
   8  14   1   69.86   27.23
   8 -14  -1   55.23   13.70
  -8 -14   1   46.76   19.82
   8 -14  -1   78.87   18.94
   9  14  -1  118.68   31.08
  -9 -14  -1  174.75   33.05
   9 -14   1  137.31   23.92
   9 -14   1  116.89   19.85
   9 -14  -1   85.80   19.92
   9  14   1  130.92   30.99
  -9 -14   1  106.43   26.48
  10 -14   1  142.76   25.33
 -10 -14  -1  185.82   38.43
  10  14  -1  133.31   38.91
  10 -14  -1  124.28   23.58
 -10 -14   1  139.76   37.46
  10 -14  -1  146.29   29.05
  10  14   1   65.93   35.17
  11  14  -1    3.04   38.19
  11 -14   1   49.54   16.69
  11 -14   1   54.78   18.54
  11 -14  -1   74.28   20.58
  11  14   1   52.04   40.12
 -11 -14   1   58.00   29.69
  11 -14  -1   -2.58   18.36
   0 -15  -1  189.46   23.97
   0  15  -1  173.41   27.44
   0 -15   1  192.00   23.81
   1 -15   1  303.29   28.74
   1  15  -1  329.23   33.27
  -1 -15  -1  352.56   31.56
  -1 -15   1  345.61   30.94
   1 -15  -1  397.92   33.30
   1  15   1  378.83   33.68
  -1  15  -1  328.36   30.58
   2 -15   1  376.73   33.09
  -2 -15  -1  446.50   35.74
   2  15  -1  453.13   38.03
  -2 -15   1  417.71   34.67
   2 -15  -1  452.31   34.99
   2  15   1  408.39   36.88
   3 -15   1  117.44   20.97
   3  15  -1  114.42   25.08
   3 -15  -1  127.98   23.21
  -3 -15   1   88.32   19.64
   3  15   1  120.14   25.98
   4  15  -1  102.70   26.15
  -4 -15  -1   92.11   21.82
   4 -15   1  132.61   20.91
   4  15   1   95.13   23.39
   4 -15  -1   92.91   14.68
  -4 -15   1   96.98   22.11
   4 -15  -1   91.13   19.59
   5 -15   1   34.79    9.52
   5 -15   1   34.95   12.89
   5  15  -1   50.01   21.53
  -5 -15  -1   41.71   15.47
   5 -15  -1   30.55   14.40
  -5 -15   1   14.34   13.86
   5  15   1   15.13   19.11
   6  15  -1   54.27   26.34
  -6 -15  -1   20.59   15.30
   6 -15   1   46.03   15.38
   6 -15   1   45.24   10.56
  -6 -15   1   15.22   15.67
   6 -15  -1   44.07   12.14
   6  15   1   97.37   28.24
   7  15  -1    1.24   24.50
  -7 -15  -1    0.76   15.56
   7 -15   1    8.42   11.71
   7 -15   1    2.28    9.05
   7 -15  -1    1.78   12.49
   7 -15  -1   -0.16    9.58
   7  15   1   31.62   25.50
  -7 -15   1  -11.88   14.79
   8  15  -1   43.07   30.42
   8 -15   1   25.25   13.90
   8 -15   1   51.70   13.52
  -8 -15  -1   19.30   20.97
   8  15   1   75.33   30.02
  -8 -15   1   47.13   21.38
   8 -15  -1   25.35   16.47
   9 -15   1   56.16   14.78
   9 -15   1   64.39   18.67
  -9 -15  -1   62.71   24.69
   9  15  -1   79.49   36.08
  -9 -15   1   75.36   26.65
   9 -15  -1   80.58   20.15
   9  15   1   53.13   31.00
   9 -15  -1   59.55   17.83
  10 -15   1   56.40   19.59
  10  15  -1   23.91   32.78
  10 -15   1   57.79   16.10
  10 -15  -1   28.89   18.08
  10  15   1   43.38   36.81
  10 -15  -1   17.58   16.97
   0 -16   1   74.80   19.11
   0  16  -1  156.86   26.05
   0 -16  -1  124.43   22.15
   1 -16   1  231.36   26.92
  -1 -16  -1  221.64   27.41
   1  16  -1  237.92   34.33
   1  16   1  199.29   29.57
  -1 -16   1  270.04   29.09
   1 -16  -1  213.12   26.96
  -2 -16  -1   88.00   19.73
   2 -16   1   56.19   15.72
   2  16  -1   45.85   19.32
   2  16   1   64.19   21.72
  -2 -16   1   35.29   16.95
   2 -16  -1   64.04   17.48
   3  16  -1   89.00   24.80
  -3 -16  -1   83.31   20.17
   3 -16   1   90.21   20.25
   3  16   1   47.37   19.88
   3 -16  -1   94.62   19.75
  -3 -16   1   69.30   19.09
  -4 -16  -1  142.07   24.68
   4 -16   1  136.00   23.04
   4  16  -1  187.64   32.20
   4 -16  -1  118.91   22.69
   4  16   1   87.93   26.83
   4 -16  -1  109.70   17.40
  -4 -16   1   98.93   22.89
   5  16  -1  122.01   27.66
  -5 -16  -1   76.59   22.24
   5 -16   1   87.03   15.37
   5  16   1   97.31   25.77
   5 -16  -1   86.61   20.39
  -5 -16   1  121.56   26.73
   6  16  -1  192.23   36.26
  -6 -16  -1  252.39   35.15
   6 -16   1  208.61   21.69
   6 -16   1  294.66   30.37
   6  16   1  223.52   41.31
   6 -16  -1  176.68   28.23
   6 -16  -1  220.70   23.13
  -6 -16   1  233.94   39.13
   7  16  -1   24.30   27.04
  -7 -16  -1   20.74   17.79
   7 -16   1   25.56   15.35
   7 -16  -1   17.60   13.43
  -7 -16   1   10.05   20.81
   7 -16  -1   47.80   18.13
   7  16   1   29.28   28.20
  -8 -16  -1   13.89   20.71
   8  16  -1   22.42   31.91
   8 -16   1   27.41   17.43
  -8 -16   1   49.28   25.19
   8 -16  -1   36.61   18.62
   8 -16  -1   31.30   13.69
   8  16   1   27.20   31.03
  -9 -16  -1   18.19   27.03
   9 -16   1    7.51   17.06
   9  16  -1    7.77   39.39
   9 -16   1   16.96   13.85
   9 -16  -1   21.87   16.29
   9  16   1   33.06   34.94
   9 -16  -1   11.96   17.44
  -9 -16   1   15.18   25.97
   0 -17  -1  889.17   55.17
   0  17  -1  929.69   57.89
   0 -17   1  887.42   55.05
   1 -17   1  364.17   35.66
   1  17  -1  429.09   39.74
  -1 -17  -1  363.37   36.03
  -1 -17   1  387.61   35.99
   1 -17  -1  331.57   35.51
   1  17   1  369.05   38.11
   2  17  -1  528.13   47.46
   2 -17   1  589.61   42.78
  -2 -17  -1  536.31   43.16
  -2 -17   1  587.21   44.24
   2 -17  -1  624.74   45.88
   2  17   1  596.95   48.06
  -3 -17  -1  141.83   25.19
   3  17  -1  172.18   34.11
   3 -17   1  126.17   22.25
   3 -17  -1  168.46   25.37
   3  17   1  122.91   27.77
  -3 -17   1  176.71   29.40
   4 -17   1    9.75   16.32
   4  17  -1   24.10   23.96
  -4 -17  -1   -2.91   14.80
   4 -17  -1    3.41   11.41
  -4 -17   1    8.50   16.26
   4  17   1   22.08   23.32
   4 -17  -1   14.54   15.56
   5  17  -1   34.92   28.41
  -5 -17  -1   -0.98   18.28
   5 -17   1    2.70   13.75
   5 -17   1   13.83   10.89
   5 -17  -1   -4.17   14.71
   5 -17  -1   10.14   11.06
   5  17   1   21.19   24.33
  -5 -17   1   -3.64   15.46
  -6 -17  -1   31.54   20.97
   6  17  -1   41.72   29.61
   6 -17   1   43.93   13.46
   6 -17   1   32.41   17.25
   6 -17  -1   22.21   17.88
   6 -17  -1   57.79   14.52
   6  17   1    1.21   26.63
  -6 -17   1   14.14   19.05
  -7 -17  -1   26.48   20.49
   7 -17   1   27.24   12.90
   7  17  -1    4.35   30.64
   7 -17   1   53.74   19.96
   7 -17  -1  -10.40   15.96
   7 -17  -1   21.23   14.82
  -7 -17   1   22.43   23.99
   7  17   1  -12.00   28.57
  -8 -17  -1    2.53   23.20
   8 -17   1   18.96   14.57
   8 -17   1   32.14   17.07
   8  17  -1   22.61   36.04
  -8 -17   1  -11.70   23.10
   8 -17  -1   -6.69   14.03
   8 -17  -1   12.56   18.15
   9 -17   1  279.65   36.11
   9  17  -1  401.82   67.23
  -9 -17  -1  498.52   55.10
  -9 -17   1  256.84   43.67
   9  17   1  367.35   69.66
   9 -17  -1  274.73   39.16
   0 -18  -1  293.65   34.79
   0  18  -1  386.01   38.92
   0 -18   1  281.78   32.70
   1 -18   1  128.71   25.53
   1  18  -1   94.96   27.11
  -1 -18  -1  152.72   28.12
  -1 -18   1  145.26   26.92
   1 -18  -1  153.84   26.64
  -2 -18  -1  255.93   31.07
   2 -18   1  237.46   29.64
   2 -18  -1  209.48   31.81
   2  18   1  137.87   32.13
  -2 -18   1  189.89   29.22
   3 -18   1   78.09   19.95
  -3 -18  -1   92.32   23.85
   3  18  -1   48.68   26.95
   3 -18  -1   87.30   21.79
   3 -18  -1   72.53   17.23
  -3 -18   1   88.28   23.19
   3  18   1   60.42   28.55
   4 -18   1   78.60   20.27
   4  18  -1   93.28   30.73
   4 -18   1   73.54   16.20
  -4 -18  -1  101.18   25.61
  -4 -18   1   87.57   22.51
   4  18   1   93.36   32.81
   4 -18  -1  100.84   18.68
   4 -18  -1   73.01   21.22
   5 -18   1  108.70   23.26
  -5 -18  -1  141.46   31.32
   5  18  -1  123.93   35.50
   5 -18   1  125.53   21.59
   5  18   1  102.71   31.50
   5 -18  -1  147.62   22.26
  -5 -18   1  120.94   29.57
   5 -18  -1  177.01   29.20
   6 -18   1   56.77   20.18
  -6 -18  -1   78.38   26.93
   6  18  -1   23.68   32.66
   6 -18   1   57.59   15.79
   6  18   1   16.10   31.71
  -6 -18   1   16.93   23.58
   6 -18  -1   36.73   20.13
   7  18  -1   34.84   41.23
   7 -18   1   26.88   19.05
   7 -18   1   50.60   15.67
  -7 -18   1   49.34   24.40
   7  18   1  -33.14   33.64
   7 -18  -1   35.08   20.12
   7 -18  -1   26.54   16.23
   8 -18   1  222.18   34.01
   8 -18   1  172.73   25.81
   8  18  -1  192.98   54.65
   8 -18  -1  151.93   31.40
   8 -18  -1  209.20   36.71
   8  18   1  142.19   46.49
  -8 -18   1  275.09   43.98
   0 -19  -1  380.81   40.23
   0 -19   1  523.68   45.86
   1 -19   1  120.76   26.90
   1  19  -1  137.13   37.41
  -1 -19  -1  206.20   35.01
   1 -19  -1  165.50   32.49
  -1 -19   1  207.24   33.83
  -2 -19  -1  246.66   34.35
   2 -19   1  237.54   32.28
   2  19  -1  198.41   43.56
  -2 -19   1  298.86   35.61
   3  19  -1    3.56   33.31
   3 -19   1   -1.30   16.79
  -3 -19  -1   22.38   18.89
   3  19   1   -1.95   32.12
   3 -19  -1    2.75   19.07
  -3 -19   1   36.77   22.76
   3 -19  -1   -6.52   12.17
   4 -19   1   11.68   12.96
   4 -19   1   44.92   18.42
  -4 -19  -1  -20.96   20.69
   4  19  -1   -6.89   35.89
   4 -19  -1   27.06   16.17
   4  19   1   12.76   30.87
  -4 -19   1   23.04   21.71
   4 -19  -1    6.02   15.25
  -5 -19  -1  109.50   29.28
   5 -19   1  138.22   30.34
   5  19  -1  122.69   39.57
   5 -19  -1   75.06   23.97
  -5 -19   1   58.97   23.47
   5 -19  -1   89.23   21.03
   5  19   1   48.98   36.27
   6  19  -1    4.84   39.71
  -6 -19  -1   10.84   24.28
   6 -19   1   58.80   22.86
   6 -19   1   36.40   16.94
  -6 -19   1   39.76   24.63
   6  19   1   34.99   42.76
   6 -19  -1   44.12   24.08
   7  19  -1  195.84   58.56
   7 -19   1  187.93   41.74
   7 -19   1  211.53   39.27
  -7 -19   1  190.36   42.72
   7 -19  -1  204.68   31.35
   7 -19  -1  128.63   29.71
   7  19   1  209.24   53.45
   0 -20   1   45.01   23.99
   0 -20  -1   56.15   22.85
   1 -20   1   48.39   18.82
  -1 -20  -1   85.39   24.09
  -1 -20   1   45.21   20.91
   1 -20  -1   47.62   21.27
   2 -20   1    3.99   18.98
  -2 -20  -1   -5.36   21.08
   2 -20  -1   11.66   17.69
  -2 -20   1   -7.29   18.52
   3 -20   1   29.10   20.20
  -3 -20  -1   39.26   24.59
   3 -20  -1   -8.38   17.78
   3 -20  -1   19.89   19.21
   3  20   1    1.95   32.56
  -3 -20   1   19.31   21.55
  -4 -20  -1  238.11   40.03
   4 -20   1  254.61   38.93
   4 -20   1  185.41   28.39
   4  20  -1  340.17   68.81
   4 -20  -1  229.40   31.20
   4 -20  -1  253.13   41.31
   4  20   1  249.79   49.10
  -4 -20   1  330.54   44.47
   5  20  -1   13.24   47.05
  -5 -20  -1   43.61   27.97
   5 -20   1   86.10   26.78
   5 -20  -1   17.14   19.09
   5 -20  -1   -0.95   18.00
  -5 -20   1   62.24   27.57
  -6 -20  -1  277.25   51.43
   6 -20   1  328.97   41.09
   6  20  -1  245.15   54.09
   6 -20  -1  300.43   44.19
   6  20   1  234.85   61.56
  -6 -20   1  294.41   45.86
   0 -21   1   59.21   23.29
   0 -21  -1   75.19   24.70
   1 -21   1   69.01   25.99
   1 -21  -1   34.58   23.02
  -1 -21   1  104.47   28.44
  -2 -21  -1   17.23   24.20
   2 -21   1    6.89   21.36
   2 -21  -1   -0.21   24.01
  -2 -21   1   17.66   25.91
   3 -21   1    7.94   22.22
  -3 -21  -1   13.10   27.99
   3 -21  -1   32.37   22.28
   3 -21  -1   10.80   20.97
  -3 -21   1    7.90   25.37
   4 -21   1    4.64   19.82
  -4 -21  -1   -9.50   25.53
   4 -21   1    1.59   20.81
   4 -21  -1    3.98   24.26
   4 -21  -1  -18.20   20.73
  -4 -21   1  -16.87   28.33
   0 -22  -1   86.66   31.48
   0 -22   1   35.98   27.38
  -1 -22  -1   51.09   27.70
   1 -22   1   35.25   24.07
  -1 -22   1   53.54   27.40
   1 -22  -1   46.89   29.36
   0   0  -2 2913.33   92.22
   0   0   2 3374.89   90.99
   1   0   2  500.31   14.87
  -1   0   2  492.68   17.69
  -1   0  -2  456.12   14.84
  -2   0   2  255.07   11.99
   2   0   2  243.27    8.81
  -2   0  -2  251.82    8.57
  -3   0   2  428.96   18.51
   3   0   2  409.79   14.79
  -3   0  -2  420.11   14.39
   4   0   2  114.46    7.06
  -4   0  -2  123.47    6.72
  -4   0   2  121.75    9.48
  -5   0  -2  209.25   10.23
   5   0  -2  212.70   14.40
   5   0   2  191.22   10.91
  -5   0   2  200.25   13.09
   6   0  -2 1000.63   41.26
   6   0   2 1010.99   36.53
  -6   0   2 1036.65   39.88
  -6   0  -2  990.19   34.63
  -7   0   2  163.10   13.62
   7   0  -2  190.88   15.51
  -7   0  -2  178.60   11.04
   7   0   2  157.50   12.15
  -8   0   2  922.23   39.50
   8   0  -2  963.96   43.18
   8   0   2  987.50   38.45
  -8   0  -2  943.87   34.88
  -9   0   2  252.54   18.56
  -9   0  -2  240.12   14.65
   9   0   2  233.43   17.14
   9   0  -2  309.13   23.48
  10   0  -2   46.25   12.32
 -10   0  -2   45.39    8.89
 -10   0   2   28.81    9.12
  10   0   2   30.65    9.04
 -11   0   2   60.94   13.16
  11   0  -2   47.08   13.38
  11   0   2   47.49   11.58
 -11   0  -2   55.73   10.43
  12   0  -2   53.88   16.86
 -12   0  -2   97.16   12.41
  12   0   2  118.66   18.18
 -12   0   2   68.95   15.71
  13   0   2  200.37   23.01
  13   0  -2  144.41   28.46
 -13   0  -2  153.66   14.63
 -13   0   2  194.78   23.08
  14   0   2   16.85   14.84
  14   0  -2    0.28   20.84
 -14   0   2   -0.62   15.46
   0   1   2  211.53    8.60
   0  -1   2  224.91    9.23
   0  -1  -2  218.05    8.75
   1  -1   2 1867.26   53.26
   1   1  -2 1859.98   56.99
  -1   1   2 1938.89   55.91
  -1  -1  -2 1817.37   55.05
   1  -1  -2 1784.50   55.76
  -1   1  -2 1802.26   53.23
  -1  -1   2 1816.58   56.80
  -2   1   2 1195.76   38.58
  -2  -1  -2 1118.67   36.92
   2   1  -2 1125.40   39.81
  -2  -1   2 1241.35   40.22
   2   1   2 1233.66   37.41
  -3   1   2 1336.57   46.14
   3  -1   2 1362.40   41.49
  -3  -1  -2 1377.50   44.31
  -3  -1   2 1497.57   48.56
  -3   1  -2 1487.24   40.58
   3   1   2 1425.23   44.86
  -4   1   2 1016.56   36.93
  -4  -1  -2 1018.34   34.83
   4  -1   2  997.51   32.82
   4   1   2 1064.76   35.88
  -4  -1   2 1012.09   38.57
  -4   1  -2 1058.01   31.67
   4  -1  -2 1146.19   43.14
  -5  -1  -2  675.30   24.91
   5  -1   2  670.11   23.53
  -5   1   2  663.99   26.86
  -5  -1   2  615.74   28.00
  -5   1  -2  617.96   21.47
   5  -1  -2  630.57   27.90
   5   1   2  596.26   25.06
   6   1  -2  171.20   14.47
  -6   1   2  173.07   12.62
  -6  -1  -2  179.09   11.16
   6  -1   2  175.48   10.93
  -6   1  -2  177.74    9.21
  -6  -1   2  165.42   13.37
   6   1   2  188.46   12.43
   6  -1  -2  171.96   13.92
   7  -1   2  189.80   12.60
   7   1  -2  196.81   16.88
  -7  -1  -2  219.15   13.08
  -7   1   2  225.62   15.04
  -7  -1   2  194.08   15.47
  -7   1  -2  198.69   10.74
   7   1   2  192.82   14.18
   7  -1  -2  203.24   16.34
  -8   1   2   56.82    9.48
   8   1  -2   72.83   12.60
  -8  -1  -2   63.46    8.75
   8  -1   2   64.49    8.77
   8   1   2   82.08   10.44
  -8   1  -2   76.32    7.24
  -8  -1   2   60.30   10.74
   8  -1  -2   56.77   11.62
   9   1  -2  183.30   19.20
  -9   1   2  174.86   15.21
   9  -1   2  162.91   13.76
  -9  -1  -2  175.65   13.45
  -9   1  -2  162.27   10.95
  -9  -1   2  154.25   15.59
   9  -1  -2  143.70   17.03
   9   1   2  180.61   15.94
  10  -1   2   82.46   12.18
 -10  -1  -2   59.52   10.12
  10   1  -2   72.90   14.18
 -10   1   2   47.48    9.91
 -10  -1   2   68.30   13.92
 -10   1  -2   54.75    8.38
  10  -1  -2   75.99   15.08
  10   1   2   48.92   11.98
  11  -1   2  153.69   16.15
  11   1  -2  160.17   22.08
 -11   1   2  141.28   16.48
 -11  -1  -2  111.12   13.57
 -11  -1   2  137.94   17.58
 -11   1  -2  143.81   11.65
  11  -1  -2  124.91   20.02
 -12  -1  -2  365.17   21.60
  12  -1   2  347.73   25.61
  12   1  -2  366.06   32.15
 -12   1   2  368.48   27.80
  12  -1  -2  412.56   32.93
  12   1   2  413.31   28.23
 -12  -1   2  430.64   28.34
 -12   1  -2  385.24   18.80
 -13   1   2   11.42   12.28
 -13  -1  -2   17.93    9.65
  13   1  -2   15.23   18.05
  13  -1   2   18.56   11.91
 -13  -1   2   23.28   13.08
  13   1   2   14.91   12.50
 -14   1   2   77.70   18.11
  14   1  -2   89.89   25.53
  14  -1   2   47.48   15.34
  14   1   2   54.02   17.72
 -14  -1   2   43.25   17.49
  14  -1  -2   88.56   23.32
   0  -2   2 2004.06   61.30
   0   2  -2 1995.55   61.33
   0  -2  -2 2038.41   60.25
  -1  -2  -2  943.33   32.45
  -1   2   2  883.70   30.51
   1  -2   2  883.03   29.65
   1   2  -2  899.26   32.62
  -1  -2   2 1044.49   33.46
   1  -2  -2  996.87   31.21
  -1   2  -2  973.39   30.05
   2  -2   2 9146.15  263.81
  -2  -2  -2 9277.48  267.82
   2   2  -2 9034.81  269.92
  -2  -2   2 9999.00  270.69
   2   2   2 9303.18  267.98
   3   2  -2  333.04   17.38
  -3   2   2  305.32   14.61
  -3  -2  -2  325.89   14.92
   3  -2   2  335.54   11.02
   3   2   2  304.23   15.05
  -3  -2   2  328.63   16.85
  -4   2   2  186.18   10.92
  -4  -2  -2  175.87   10.67
   4  -2   2  161.08    7.82
   4  -2  -2  179.92   11.59
  -4  -2   2  191.30   12.99
   4   2   2  193.77   11.61
   5  -2   2  655.24   22.94
  -5  -2  -2  656.83   26.19
  -5   2   2  663.51   26.43
   5  -2  -2  577.10   26.99
  -5  -2   2  651.37   33.00
   5   2   2  631.31   26.85
  -5   2  -2  629.44   20.86
  -6   2   2  792.13   31.70
   6   2  -2  808.55   36.31
   6  -2   2  798.55   28.79
  -6  -2  -2  801.71   31.59
   6  -2  -2  788.81   34.10
  -6  -2   2  769.05   34.61
  -6   2  -2  780.87   26.18
   6   2   2  787.40   32.92
   7  -2   2  479.57   20.74
  -7  -2  -2  459.91   22.47
   7   2  -2  468.58   27.21
  -7   2   2  485.90   23.04
   7  -2  -2  438.71   24.64
  -7   2  -2  437.20   17.49
   7   2   2  453.34   23.91
  -7  -2   2  468.44   25.74
  -8  -2  -2   24.01    6.88
  -8   2   2   19.25    6.13
   8  -2   2   32.10    7.02
   8   2  -2   13.09    7.14
   8  -2  -2   24.33    7.58
  -8   2  -2   28.53    5.24
  -8  -2   2   23.00    7.64
   8   2   2   22.74    7.60
   9  -2   2   30.94    6.63
   9   2  -2   13.29    8.87
  -9  -2  -2   49.67   10.21
  -9   2   2   21.48    7.07
   9   2   2   21.55    8.10
   9  -2  -2   27.84    9.08
  -9  -2   2   20.05    8.40
  -9   2  -2   36.73    6.33
 -10   2   2   70.78   11.88
  10  -2   2   62.53   12.85
  10   2  -2   99.88   17.54
  10  -2  -2   66.21   14.28
 -10   2  -2   45.90    7.60
  10   2   2   45.11   11.50
 -10  -2   2   48.97   11.24
  11   2  -2   67.02   16.73
 -11   2   2   68.89   14.23
  11  -2   2   83.03   13.60
 -11  -2  -2  103.79   13.83
  11  -2  -2  153.85   20.43
 -11  -2   2  101.80   16.70
 -11   2  -2  120.53    9.89
  11   2   2  119.86   18.26
 -12  -2  -2   33.26    9.96
 -12   2   2   36.16   11.12
  12  -2   2   28.65   10.62
  12   2  -2    3.43   14.93
 -12  -2   2   29.29   13.13
  12  -2  -2   47.90   15.31
  12   2   2   33.18   13.04
  13  -2   2   23.13   11.52
 -13   2   2    6.81   11.72
  13   2  -2    3.35   17.90
  13  -2  -2   28.57   17.33
  13   2   2   17.61   14.43
 -13  -2   2   45.19   15.93
  14   2  -2  176.77   36.29
 -14   2   2  145.57   22.87
  14   2   2  156.63   29.89
  14  -2  -2  132.36   26.37
 -14  -2   2  158.01   27.94
   0  -3   2   56.17    5.50
   1  -3   2    5.09    1.92
  -1  -3  -2    5.01    2.66
   1   3  -2   14.09    3.55
   1  -3  -2   13.03    2.50
  -1   3  -2   14.39    3.03
  -1  -3   2   11.52    3.32
  -2  -3  -2 2518.87   86.57
   2  -3   2 2659.99   79.48
   2   3  -2 2631.65   84.54
  -2   3   2 2776.79   80.81
  -2  -3   2 2739.24   84.90
   3   3  -2 1891.03   65.23
   3  -3   2 1885.72   58.20
  -3   3   2 1915.99   61.16
  -3  -3  -2 1961.64   63.04
   3  -3   2 1950.81   56.75
   3   3   2 1930.13   63.56
  -3  -3   2 1946.21   65.09
   4  -3   2  895.36   30.12
   4   3  -2  948.90   38.86
  -4   3   2  914.16   33.79
  -4  -3  -2  909.77   35.63
  -4  -3   2  980.64   38.51
   4  -3  -2 1012.05   35.80
   4   3   2 1005.37   37.00
  -5  -3  -2 1023.72   38.94
  -5   3   2 1095.66   37.76
   5  -3   2 1009.35   33.70
   5   3   2  995.25   39.65
  -5  -3   2 1067.84   42.20
   5  -3  -2  942.78   38.41
   6  -3   2  900.61   31.55
  -6  -3  -2  876.57   35.73
  -6   3   2  900.19   34.38
   6   3   2  865.59   36.99
   6  -3  -2  905.51   36.95
  -7   3   2  288.06   16.81
   7   3  -2  284.26   21.14
   7  -3   2  269.10   14.69
  -7  -3  -2  270.76   17.72
   7  -3  -2  272.56   18.55
   7   3   2  296.01   19.19
  -7  -3   2  321.66   21.02
  -8  -3  -2  168.80   14.66
  -8   3   2  149.79   12.58
   8  -3   2  150.43   11.73
   8   3  -2  161.81   17.60
  -8  -3   2  173.25   16.25
   8  -3  -2  184.25   16.19
  -8   3  -2  159.71   12.49
   8   3   2  167.27   15.76
   9   3  -2  105.94   17.28
   9  -3   2  136.95   12.36
  -9  -3  -2  155.10   15.01
  -9   3   2  151.11   13.34
   9   3   2  156.93   16.99
  -9  -3   2  181.60   17.93
   9  -3  -2  130.11   16.13
 -10  -3  -2   56.47   11.22
  10  -3   2   57.74   10.90
 -10   3   2   69.02   11.35
  10   3  -2   80.04   17.22
  10  -3  -2  113.49   16.96
  10   3   2   82.46   15.67
 -10  -3   2   76.57   15.62
  11  -3   2  116.94   14.11
  11   3  -2  102.30   21.25
 -11   3   2  108.23   14.31
 -11  -3  -2  102.79   16.61
  11   3   2   76.03   15.91
  11  -3  -2   85.07   18.52
 -11  -3   2  102.87   18.05
 -12   3   2  262.42   21.74
  12   3  -2  269.54   29.50
 -12  -3  -2  246.05   21.71
  12  -3   2  227.61   19.86
 -12  -3   2  251.17   24.29
  12   3   2  266.22   26.89
  12  -3  -2  219.63   26.06
  13  -3   2  143.20   18.96
  13   3  -2  175.57   29.37
 -13   3   2  154.12   19.28
 -13  -3   2  219.02   38.79
  13   3   2  183.86   28.50
  14  -3   2   15.81   11.72
 -14  -3   2   29.56   19.59
  14  -3  -2   -9.95   19.20
  14   3   2   18.85   18.84
   0  -4   2    1.17    2.31
   0   4  -2    2.39    2.41
   0  -4  -2    4.57    2.68
   1  -4   2  454.08   19.11
   1   4  -2  413.99   20.29
  -1  -4  -2  454.82   21.01
  -1   4  -2  472.28   19.48
   1  -4  -2  458.18   18.09
  -1  -4   2  430.13   20.38
   1   4   2  401.35   19.88
  -2  -4  -2 1116.42   41.63
   2   4  -2 1099.84   42.28
   2  -4   2 1079.16   38.24
  -2   4  -2 1193.83   38.10
  -2  -4   2 1156.42   42.44
   3  -4   2  247.20   12.37
  -3   4   2  257.52   12.98
  -3  -4  -2  266.73   16.04
   3   4  -2  245.59   16.14
  -3  -4   2  234.56   15.70
   4  -4   2  196.57    9.14
   4  -4   2  191.88   10.43
  -4   4   2  219.16   11.93
  -4  -4  -2  214.08   14.12
   4   4  -2  210.52   15.69
   4   4   2  168.88   13.55
   4  -4  -2  176.32   11.78
  -4  -4   2  181.17   14.19
  -5  -4  -2  931.23   38.59
   5   4  -2  958.52   41.64
   5  -4   2 1028.88   32.68
  -5   4   2 1037.36   36.10
   5  -4  -2  891.53   36.69
  -5  -4   2  902.61   40.40
   5   4   2  935.84   39.49
   6  -4   2  462.71   19.42
  -6  -4  -2  462.80   24.46
  -6   4   2  492.03   22.13
   6   4   2  463.13   25.53
   6  -4  -2  477.13   24.03
  -6  -4   2  452.46   26.15
   7  -4   2   -0.23    3.19
  -7   4   2    4.78    3.69
  -7  -4  -2   -3.17    4.97
   7   4   2    2.67    5.41
  -7  -4   2    7.55    5.86
   7  -4  -2    0.40    4.25
  -8  -4  -2   31.72    8.98
   8   4  -2   37.74   10.83
  -8   4   2   42.41    7.67
   8  -4   2   28.25    6.42
   8  -4  -2   25.93    8.21
   8   4   2   16.98    7.42
  -8  -4   2   20.10    8.36
  -9   4   2  137.13   13.00
   9   4  -2  153.51   19.76
  -9  -4  -2  140.39   15.60
   9  -4   2  133.58   12.25
   9   4   2  150.15   17.34
   9  -4  -2  114.64   15.17
  -9  -4   2  140.60   16.79
 -10   4   2   52.98   11.04
  10   4  -2   57.22   15.12
  10  -4   2   57.51   10.65
 -10  -4  -2   38.98   11.07
  10   4   2   38.10   12.66
  10  -4  -2   31.73   10.81
 -10  -4   2   34.11   10.98
  11   4  -2   97.58   21.29
 -11   4   2   86.89   14.11
  11  -4   2   84.02   13.02
 -11  -4  -2  101.30   16.91
 -11  -4   2   95.86   19.58
  11   4   2  114.23   20.17
  11  -4  -2   87.02   18.35
 -12  -4  -2   10.91   12.14
  12  -4   2    3.08    8.34
 -12   4   2   -6.54    8.82
 -12  -4   2   -1.99   13.86
  12  -4  -2   16.19   13.44
  13   4  -2   59.72   21.74
  13  -4   2   62.29   12.04
 -13  -4  -2   57.99   15.06
 -13   4   2   47.77   14.43
 -13  -4   2   54.34   18.81
   0   5  -2 1503.14   53.49
   0  -5   2 1546.23   53.31
   0  -5  -2 1554.46   54.48
   1   5  -2  754.19   32.68
  -1  -5  -2  803.36   33.32
   1   5   2  805.33   32.95
  -1   5  -2  791.65   31.41
  -1  -5   2  844.33   33.27
   1  -5  -2  784.84   32.09
   2  -5   2   78.89    7.58
  -2  -5  -2   75.07    8.69
   2   5  -2   78.68    9.50
  -2   5  -2   77.29    7.05
  -2  -5   2   65.27    8.60
   2  -5  -2   63.44    6.25
   2   5   2   70.83    8.95
   3   5  -2  979.17   41.51
  -3  -5  -2 1001.26   40.52
   3  -5   2 1019.31   36.68
  -3  -5   2 1053.80   41.89
   4  -5   2 3882.96  111.88
   4  -5   2 3794.05  115.06
  -4   5   2 3775.35  115.15
  -4  -5  -2 3701.34  120.41
   4   5  -2 3914.58  123.88
   4  -5  -2 3778.09  123.89
  -4  -5   2 3749.96  122.40
   5  -5   2 2310.32   74.74
   5  -5   2 2340.30   72.59
   5   5  -2 2346.98   84.50
  -5  -5  -2 2426.27   81.80
  -5   5   2 2426.33   76.30
  -5  -5   2 2253.69   82.87
   5  -5  -2 2405.26   78.26
   5   5   2 2493.71   83.72
  -6  -5  -2  760.73   35.83
  -6   5   2  794.60   31.65
   6   5  -2  800.00   39.70
   6  -5   2  834.30   29.47
   6   5   2  754.25   36.90
  -6  -5   2  790.53   38.34
   6  -5  -2  760.24   33.66
  -7   5   2  287.78   16.59
   7  -5   2  272.09   15.05
  -7  -5  -2  294.07   20.23
   7  -5  -2  273.84   18.73
   7   5   2  264.57   21.18
  -7  -5   2  311.57   22.62
  -8   5   2  485.61   23.85
   8  -5   2  455.31   21.96
  -8  -5  -2  490.09   27.87
   8  -5  -2  473.76   26.81
  -8  -5   2  450.17   28.99
   8   5   2  468.17   29.49
  -9  -5  -2   29.79   10.57
  -9   5   2   54.80    9.21
   9   5  -2   38.20   13.26
   9  -5   2   38.22    8.88
  -9  -5   2   39.10   12.45
   9   5   2   42.25   11.56
   9  -5  -2   49.25   11.00
 -10  -5  -2  407.48   27.65
  10  -5   2  405.67   22.24
  10   5  -2  401.44   32.94
 -10   5   2  412.54   23.46
  10   5   2  468.26   31.47
  10  -5  -2  447.61   28.59
 -10  -5   2  435.66   31.01
 -11  -5  -2   45.77   12.95
  11   5  -2   28.04   14.98
  11  -5   2   43.91    9.57
  11   5   2   19.22   14.20
  11  -5  -2   32.83   11.50
 -11  -5   2   48.86   14.86
  12   5  -2  129.06   28.09
  12  -5   2  132.83   15.68
 -12   5   2   95.70   15.54
 -12  -5  -2   87.58   17.53
  12   5   2  102.24   20.09
  12  -5  -2  142.96   22.93
 -12  -5   2   97.92   19.90
  13  -5   2  111.19   15.83
  13   5  -2   71.83   25.61
 -13  -5   2   67.63   21.62
   0  -6   2  276.16   17.09
   0  -6  -2  276.25   17.79
   0   6  -2  304.49   18.44
   1   6  -2 2228.58   76.99
  -1  -6  -2 2310.83   77.62
   1  -6   2 2229.56   74.69
   1   6   2 2180.00   76.33
   1  -6  -2 2328.83   76.60
  -1   6  -2 2227.78   74.97
  -1  -6   2 2235.23   76.32
   2   6  -2  212.84   15.85
  -2  -6   2  197.22   14.73
   2   6   2  186.21   14.72
   2  -6  -2  198.47   11.94
  -2   6  -2  176.53   12.55
   3  -6   2  241.67   14.64
  -3  -6  -2  255.85   17.48
   3   6  -2  235.18   17.89
  -3  -6   2  219.43   16.78
   3   6   2  209.88   16.71
  -4  -6  -2  777.92   35.49
   4  -6   2  747.49   27.57
   4  -6   2  758.47   31.08
   4   6  -2  733.92   36.43
  -4  -6   2  824.57   37.25
  -5  -6  -2 1838.00   69.12
   5   6  -2 1941.86   72.78
   5  -6   2 1880.49   59.99
   5  -6   2 1939.00   63.72
  -5  -6   2 1875.98   71.10
   5  -6  -2 1863.12   64.63
  -6  -6  -2  354.37   22.84
   6  -6   2  374.82   18.94
   6   6  -2  363.56   26.03
   6  -6   2  380.36   17.14
   6  -6  -2  313.77   19.57
   6   6   2  325.50   23.25
  -6  -6   2  322.89   23.39
   7  -6   2   89.68    9.61
  -7   6   2   96.34   10.00
   7  -6   2  103.85    9.18
   7   6  -2   88.29   15.63
  -7  -6  -2   91.32   13.46
  -7  -6   2  104.36   13.48
   7  -6  -2   97.69   11.87
   7   6   2   94.28   14.62
   8   6  -2   11.42   10.06
  -8  -6  -2   -0.93    7.51
   8  -6   2   -2.16    4.30
  -8   6   2    3.31    4.65
   8  -6  -2    7.48    6.80
   8   6   2    7.81    8.18
  -8  -6   2    6.88    8.23
  -9  -6  -2  264.39   22.18
  -9   6   2  225.47   16.43
  -9  -6   2  241.77   22.52
   9  -6  -2  263.93   21.05
   9   6   2  259.30   24.43
  10  -6   2  100.16   12.53
 -10  -6  -2   72.08   16.09
  10   6  -2  100.47   21.99
  10   6   2   80.98   17.66
 -10  -6   2  134.30   20.68
  10  -6  -2  125.53   18.66
  11  -6   2   67.24   12.56
  11   6  -2   42.79   17.95
 -11  -6  -2   95.61   20.01
  11  -6  -2   57.02   14.29
  11   6   2   51.56   17.66
 -11  -6   2   59.02   16.44
 -12  -6  -2   84.64   18.16
  12  -6   2   92.00   14.50
  12  -6   2   80.16   13.74
  12   6  -2   56.54   21.38
  12   6   2  145.96   26.29
 -12  -6   2  112.91   24.95
  13  -6   2    3.48   10.34
  13   6  -2  -10.68   23.12
 -13  -6  -2    3.57   18.48
  13  -6   2    2.46    9.12
  13   6   2   43.81   20.30
  13  -6  -2   10.12   22.10
 -13  -6   2   -6.68   18.99
   0  -7  -2   24.28    6.19
   0   7   2   29.73    6.94
   0   7  -2   29.98    7.06
   0  -7   2   16.58    6.23
  -1  -7  -2  345.65   21.50
   1   7  -2  295.25   20.21
   1  -7   2  310.61   19.29
   1   7   2  342.76   21.05
  -1  -7   2  361.65   21.36
  -1   7  -2  317.16   19.72
   1  -7  -2  366.36   21.52
   2  -7   2   35.97    7.04
  -2  -7  -2   41.04    8.86
   2   7  -2   44.56    9.87
   2  -7  -2   46.11    6.52
  -2   7  -2   60.33    8.34
  -2  -7   2   49.09    8.64
   2  -7  -2   53.50    8.44
   2   7   2   68.23   10.12
  -3  -7  -2   24.99    7.25
   3  -7   2   21.28    5.80
   3   7  -2   16.39    6.74
   3  -7  -2   24.71    5.17
   3   7   2   43.83    9.17
  -3  -7   2   33.07    8.28
  -4  -7  -2 1978.21   71.04
   4  -7   2 1956.67   80.90
   4   7  -2 1888.07   72.51
   4   7   2 1779.82   70.33
  -4  -7   2 1820.72   70.79
   5  -7   2 1406.26   52.62
   5  -7   2 1452.46   48.59
   5   7  -2 1476.75   61.74
  -5  -7  -2 1462.93   58.66
  -5  -7   2 1506.09   60.57
   5  -7  -2 1430.67   52.45
  -6  -7  -2  501.65   29.77
   6  -7   2  541.74   25.64
   6   7  -2  547.28   33.21
   6  -7   2  511.65   22.07
   6  -7  -2  471.51   25.29
  -6  -7   2  442.27   30.05
   7  -7   2   32.15    6.55
   7   7  -2   27.85   11.38
   7  -7   2   44.52    8.28
  -7  -7  -2   39.40   10.81
   7   7   2   18.61   10.17
  -7  -7   2   24.87    9.56
   7  -7  -2   24.26    7.63
  -8  -7  -2  215.01   20.82
   8  -7   2  255.81   15.83
   8  -7   2  229.99   16.41
   8   7  -2  186.46   22.27
   8  -7  -2  237.71   19.73
  -8  -7   2  233.23   21.75
   8   7   2  221.13   23.32
   9  -7   2  116.56   12.97
  -9  -7  -2   94.21   17.13
   9   7   2   76.89   17.66
   9  -7  -2  100.63   14.67
  10  -7   2   18.22    7.65
  10  -7   2   15.86    7.12
 -10  -7  -2    9.87   12.45
  10   7  -2   19.26   14.98
 -10  -7   2    8.71   10.62
  10   7   2   -1.67   13.07
  10  -7  -2    9.78    9.82
  11  -7   2  194.22   16.90
 -11  -7  -2  147.51   23.29
  11   7  -2  169.99   30.35
  11  -7   2  204.71   18.12
 -11  -7   2  172.01   25.05
  11  -7  -2  232.99   24.23
  11   7   2  198.66   30.88
  12  -7   2  153.04   16.64
  12   7  -2  143.52   29.43
 -12  -7  -2  155.22   26.97
  12  -7   2  137.79   16.87
 -12  -7   2  117.75   24.39
  12  -7  -2  174.67   25.94
  12   7   2  148.60   28.21
 -13  -7  -2  230.77   32.11
  13  -7   2  240.30   19.93
  13   7  -2  250.18   45.13
  13  -7  -2  184.69   27.98
 -13  -7   2  174.47   34.31
   0  -8  -2  909.83   41.07
   0   8   2  820.53   38.64
   0   8  -2  957.65   41.35
   0  -8   2  892.24   39.81
   1   8  -2 1010.35   45.48
  -1  -8  -2 1023.78   45.42
   1  -8   2 1027.61   43.44
   1  -8  -2 1030.27   44.86
  -1  -8   2 1015.38   44.43
  -1   8  -2 1060.14   43.99
   1   8   2 1059.74   45.24
   2  -8   2 1150.11   46.43
  -2  -8  -2 1199.14   49.88
   2   8  -2 1169.52   50.12
  -2   8  -2 1116.95   49.94
   2   8   2 1158.85   49.55
  -2  -8   2 1099.20   48.23
   2  -8  -2 1124.94   47.75
  -3  -8  -2  295.86   21.38
   3  -8   2  262.62   18.24
   3   8  -2  252.51   21.01
   3  -8  -2  274.98   19.82
  -3  -8   2  278.75   21.05
   3  -8  -2  268.41   15.92
   3   8   2  266.74   20.95
  -4  -8  -2  978.12   45.25
   4   8  -2 1006.96   47.47
   4  -8   2  963.93   40.82
  -4  -8   2 1018.69   46.48
   4   8   2  956.30   45.84
   5  -8   2  438.22   20.25
  -5  -8  -2  461.49   28.58
   5   8  -2  457.56   30.10
   5  -8   2  466.47   24.73
   5  -8  -2  442.55   23.39
  -5  -8   2  438.46   28.82
   5   8   2  455.36   29.68
   6   8  -2  126.48   17.37
   6  -8   2  130.94   10.53
   6  -8   2  149.12   13.85
  -6  -8  -2  126.43   16.39
   6  -8  -2  137.94   13.06
  -6  -8   2  132.13   16.45
   7  -8   2  610.07   30.01
   7   8  -2  580.31   39.09
  -7  -8  -2  565.80   34.31
   7  -8   2  578.21   26.35
   7  -8  -2  668.76   31.95
  -7  -8   2  663.75   37.94
   8  -8   2   77.28   10.05
  -8  -8  -2   85.30   15.83
   8  -8   2   67.15   11.87
   8   8  -2   76.27   17.68
   8  -8  -2   84.05   13.25
  -8  -8   2   38.65   12.80
   8   8   2   72.91   16.81
  -9  -8  -2  288.20   25.42
   9  -8   2  290.05   20.38
   9   8  -2  267.80   28.76
   9  -8  -2  272.28   22.35
  -9  -8   2  275.73   26.22
   9   8   2  279.12   28.21
 -10  -8  -2   21.19   13.28
  10  -8   2   53.40   11.67
  10  -8   2   35.40   11.17
 -10  -8   2   60.04   17.14
  10  -8  -2   30.60   12.02
  10   8   2   41.83   16.04
 -11  -8  -2  408.06   34.74
  11  -8   2  405.87   25.54
  11   8  -2  443.04   41.19
  11  -8   2  394.89   24.27
  11   8   2  442.76   38.86
 -11  -8   2  439.43   37.05
  11  -8  -2  368.53   29.94
  12  -8   2  275.04   20.88
 -12  -8  -2  354.30   35.41
  12   8  -2  322.30   40.67
  12  -8   2  277.54   21.84
 -12  -8   2  232.40   32.27
  13   8  -2   72.79   29.09
 -13  -8  -2   46.85   22.67
  13  -8   2    4.35   10.52
  13  -8   2   -4.43   11.48
  13  -8  -2    1.32   18.11
  13   8   2    5.42   24.63
 -13  -8   2   -6.64   24.45
   0  -9  -2  229.62   19.73
   0   9  -2  233.54   18.92
   0  -9   2  216.29   18.18
   0   9   2  225.86   18.60
   1   9  -2  954.54   45.10
   1  -9   2  920.38   42.74
  -1  -9  -2  968.30   45.82
  -1  -9   2 1012.77   45.02
   1  -9  -2  980.14   44.98
  -1   9  -2 1049.63   50.82
   1   9   2  988.20   45.36
   2   9  -2   51.35   12.16
   2  -9   2   41.25    9.23
  -2  -9  -2   36.80    9.70
  -2  -9   2   69.24   11.42
  -2   9  -2   62.94   10.10
   2  -9  -2   48.87   10.08
   2   9   2   61.84   12.89
  -3  -9  -2  281.62   22.51
   3   9  -2  292.29   23.85
   3  -9   2  276.18   20.22
   3   9   2  337.87   24.41
   3  -9  -2  298.08   17.69
   3  -9  -2  271.71   20.92
  -3  -9   2  322.70   23.50
   4  -9   2  100.50   12.14
   4   9  -2  106.37   15.79
  -4  -9  -2  122.38   16.04
  -4  -9   2  111.26   14.77
   4  -9  -2   76.26   12.26
   4   9   2   68.69   14.82
   5  -9   2  196.68   13.07
  -5  -9  -2  154.57   17.13
   5  -9   2  182.91   16.16
   5   9  -2  166.39   19.50
   5  -9  -2  173.50   14.50
   5  -9  -2  182.13   16.97
  -5  -9   2  186.36   20.43
   5   9   2  205.24   20.65
   6   9  -2   40.47   12.84
  -6  -9  -2   39.33   11.54
   6  -9   2   29.88    6.59
   6  -9   2   33.95    8.50
   6   9   2   48.30   13.22
  -6  -9   2   62.29   14.15
   6  -9  -2   27.63    7.80
  -7  -9  -2   -1.38    9.52
   7   9  -2   16.30   10.89
   7  -9   2   -2.03    5.41
   7  -9   2   10.77    5.21
  -7  -9   2    6.50    9.55
   7   9   2    0.40    8.31
   7  -9  -2   10.17    6.71
   8  -9   2  280.21   20.84
   8  -9   2  286.83   18.10
  -8  -9  -2  273.67   26.39
   8   9  -2  244.56   27.01
   8   9   2  242.76   26.37
   8  -9  -2  274.32   21.26
  -8  -9   2  261.30   25.35
  -9  -9  -2   44.14   15.88
   9  -9   2   64.08   16.33
   9   9  -2   50.58   17.40
   9  -9   2   66.17   12.93
   9   9   2   78.23   19.41
  -9  -9   2   76.29   17.57
   9  -9  -2   75.69   14.91
 -10  -9  -2  244.68   27.53
  10   9  -2  239.05   32.69
  10  -9   2  244.80   19.07
  10  -9   2  247.78   20.53
 -10  -9   2  254.56   28.73
  10   9   2  207.76   30.50
  10  -9  -2  219.54   21.74
 -11  -9  -2  103.93   22.42
  11  -9   2   74.11   15.60
  11  -9   2   91.26   16.04
 -11  -9   2   71.49   21.10
  11   9   2   68.14   22.28
  11  -9  -2  114.03   21.14
  12  -9   2    0.32   10.03
  12  -9   2   -2.02   10.27
 -12  -9  -2    9.94   19.04
  12   9  -2   16.60   25.16
  12   9   2   11.12   23.37
   0 -10  -2  593.43   33.87
   0 -10   2  557.53   32.21
  -1 -10  -2  867.30   44.07
   1 -10   2  824.42   41.25
   1  10  -2  798.14   42.71
  -1 -10   2  938.31   43.94
   1  10   2  841.68   42.75
  -1  10  -2  930.24   43.05
   1 -10  -2  955.37   44.61
   2  10  -2 1002.53   49.54
   2 -10   2 1040.59   46.40
  -2 -10  -2 1044.65   49.22
   2 -10  -2 1012.47   47.85
   2  10   2 1037.16   49.16
  -2  10  -2 1013.83   45.35
  -2 -10   2 1042.08   48.89
   3  10  -2  312.42   26.22
  -3 -10  -2  315.56   25.11
   3 -10   2  320.85   22.47
   3 -10  -2  282.49   23.17
  -3 -10   2  306.30   24.13
   3 -10  -2  295.02   18.64
   3  10   2  315.04   25.09
   4  10  -2    8.88   10.74
   4 -10   2    7.75    6.12
  -4 -10  -2   14.72    9.30
  -4 -10   2   21.97    8.34
   4 -10  -2   22.31    8.60
   4  10   2   36.51   10.84
   4 -10  -2   12.15    5.04
  -5 -10  -2  667.76   38.63
   5  10  -2  635.55   40.52
   5 -10   2  691.48   34.88
   5 -10   2  682.16   29.23
  -5 -10   2  715.70   40.80
   5 -10  -2  658.68   36.35
   5  10   2  648.56   40.02
   6 -10   2  638.93   28.44
  -6 -10  -2  628.05   38.14
   6 -10   2  675.77   34.25
   6  10  -2  626.13   41.87
  -6 -10   2  629.10   38.97
   6 -10  -2  605.86   35.39
   6 -10  -2  629.29   31.56
   6  10   2  618.78   39.68
   7 -10   2    7.11    5.63
   7  10  -2   -1.03   11.72
   7 -10   2   17.29    7.84
  -7 -10  -2    9.98    9.76
  -7 -10   2    2.85    8.97
   7  10   2   15.90   12.07
   7 -10  -2    6.33    7.90
   7 -10  -2    5.55    6.71
   8 -10   2  136.32   13.87
   8  10  -2  178.80   25.03
  -8 -10  -2  175.44   24.33
   8 -10   2  157.72   17.14
   8 -10  -2  161.10   19.22
   8 -10  -2  150.47   17.21
  -8 -10   2  128.24   20.88
   9  10  -2  330.74   36.00
   9 -10   2  317.34   24.49
   9 -10   2  281.17   22.91
  -9 -10  -2  241.10   28.67
   9  10   2  325.47   31.68
  -9 -10   2  271.53   28.71
   9 -10  -2  316.31   24.91
  10 -10   2  103.42   17.09
  10  10  -2  158.39   29.33
  10 -10   2  105.44   15.11
 -10 -10   2  117.80   23.15
  10  10   2  128.09   26.33
  10 -10  -2   88.96   17.38
  11 -10   2  179.02   20.26
  11 -10   2  182.78   19.13
 -11 -10  -2  171.93   29.14
  11  10   2  139.80   28.75
  11 -10  -2  158.82   23.27
 -11 -10   2  145.38   27.82
  11 -10  -2  128.09   23.79
  12  10  -2  179.20   42.06
 -12 -10  -2  155.07   33.77
  12 -10   2  193.71   21.00
  12 -10   2  223.04   22.67
  12 -10  -2  161.18   27.44
  12 -10  -2  211.90   27.57
  12  10   2  199.58   39.81
   0 -11  -2    5.85    6.74
   0  11  -2    4.29    7.33
   0 -11   2   -4.50    5.16
  -1 -11  -2  706.95   39.86
   1  11  -2  744.98   41.63
   1 -11   2  740.80   38.42
   1  11   2  649.09   37.98
   1 -11  -2  726.40   39.78
  -1  11  -2  650.74   36.97
  -1 -11   2  694.20   38.40
   2 -11   2  423.81   27.68
   2  11  -2  395.89   29.71
  -2 -11  -2  419.39   29.39
   2  11   2  372.76   28.57
   2 -11  -2  370.11   27.63
  -2 -11   2  387.94   27.98
  -2  11  -2  394.71   26.40
  -3 -11  -2  302.54   25.48
   3 -11   2  299.53   23.09
   3  11  -2  331.33   28.88
   3 -11  -2  288.23   18.98
  -3 -11   2  288.78   24.57
   3  11   2  302.28   27.49
   3 -11  -2  267.37   23.18
   4  11  -2   36.55   14.42
   4 -11   2   20.92    9.13
  -4 -11  -2   16.73    9.79
   4 -11  -2   39.08    8.32
  -4 -11   2   33.00   11.08
   4 -11  -2   24.77    9.12
   4  11   2   25.24   11.26
   5 -11   2  867.75   35.59
   5 -11   2  832.53   41.85
  -5 -11  -2  819.41   45.97
   5  11  -2  909.77   50.46
   5  11   2  821.50   47.32
   5 -11  -2  874.14   44.78
  -5 -11   2  759.04   45.02
   6  11  -2  457.79   37.50
  -6 -11  -2  428.24   32.87
   6 -11   2  423.38   23.05
   6 -11   2  421.36   27.57
   6 -11  -2  449.54   25.81
   6  11   2  444.06   34.49
   6 -11  -2  422.27   30.34
  -6 -11   2  418.75   32.72
   7 -11   2    0.09    7.33
  -7 -11  -2   24.47   12.95
   7 -11   2    1.44    5.59
   7  11  -2    0.42   12.17
   7 -11  -2    5.96    6.58
  -7 -11   2   15.38   10.68
   7  11   2   -3.21   13.14
   7 -11  -2    6.17    8.67
  -8 -11  -2  261.56   28.74
   8 -11   2  262.43   22.28
   8  11  -2  196.69   32.42
   8 -11   2  233.53   18.02
   8  11   2  290.89   31.87
   8 -11  -2  239.64   24.28
  -8 -11   2  283.28   28.72
   8 -11  -2  214.23   20.74
   9  11  -2   14.81   18.93
   9 -11   2    7.57   10.23
   9 -11   2   20.54    9.00
  -9 -11  -2   -6.36   13.68
   9 -11  -2    5.53    9.89
  -9 -11   2    8.97   13.11
   9 -11  -2    6.92    9.67
 -10 -11  -2   93.90   23.28
  10 -11   2  110.40   18.10
  10  11  -2   76.68   23.97
  10 -11   2  139.76   17.12
  10 -11  -2  118.01   20.46
  10  11   2  117.02   26.07
  10 -11  -2  102.06   19.76
 -10 -11   2  139.48   27.46
  11 -11   2  151.84   19.56
  11 -11   2  167.65   21.09
 -11 -11  -2  164.03   30.59
  11  11  -2  182.33   38.52
  11 -11  -2  185.74   26.79
  11  11   2  170.37   37.58
  11 -11  -2  181.08   25.58
  12 -11   2   41.17   13.55
  12  11  -2   49.89   45.79
 -12 -11  -2   84.58   28.32
  12 -11   2   41.73   13.56
  12 -11  -2   41.97   18.30
  12 -11  -2   35.51   20.20
  12  11   2   46.59   29.52
 -12 -11   2   22.02   24.33
   0 -12  -2  192.70   20.98
   0 -12   2  175.10   19.43
   0  12  -2  167.42   20.91
  -1 -12  -2  168.53   19.24
   1 -12   2  164.46   18.57
   1  12  -2  210.90   22.62
  -1 -12   2  167.38   31.50
   1 -12  -2  161.76   19.29
  -1  12  -2  160.99   20.37
   1  12   2  145.44   19.12
  -2 -12  -2  293.87   25.50
   2 -12   2  265.33   22.84
   2  12  -2  292.73   27.11
  -2 -12   2  262.37   24.06
  -2  12  -2  282.25   23.29
   2  12   2  240.38   24.36
   2 -12  -2  292.68   24.91
   3  12  -2  227.27   25.57
   3 -12   2  229.81   20.81
  -3 -12  -2  194.85   21.89
   3  12   2  152.92   22.17
   3 -12  -2  202.89   16.25
   3 -12  -2  189.71   21.62
  -3 -12   2  231.32   23.03
  -4 -12  -2  132.39   18.32
   4 -12   2  120.61   16.91
   4  12  -2  128.99   21.48
   4 -12  -2  127.57   18.97
   4 -12  -2  166.46   14.88
   4  12   2  133.17   21.75
  -4 -12   2  167.64   21.07
  -5 -12  -2   51.21   13.63
   5 -12   2   73.95    9.92
   5  12  -2   54.98   17.72
   5 -12   2   48.14   11.88
  -5 -12   2   57.64   14.60
   5  12   2   39.82   13.86
   5 -12  -2   40.30   12.81
   6 -12   2   46.73   12.08
   6 -12   2   42.87    9.15
  -6 -12  -2   53.87   15.01
   6  12  -2   50.61   17.86
   6 -12  -2   58.99   14.23
   6  12   2   64.35   18.10
   6 -12  -2   37.90    9.91
  -6 -12   2   28.87   12.67
  -7 -12  -2   32.52   13.38
   7 -12   2   39.48   11.07
   7 -12   2   44.84    9.48
   7  12  -2   38.20   20.05
   7 -12  -2   41.30   10.13
   7  12   2   18.53   16.72
  -7 -12   2   66.19   17.20
   7 -12  -2   34.82   12.11
  -8 -12  -2  199.39   28.76
   8 -12   2  187.90   17.40
   8  12  -2  199.29   32.44
   8 -12  -2  186.57   39.68
  -8 -12   2  216.69   27.49
   8  12   2  215.76   30.12
   8 -12  -2  227.82   21.22
   9  12  -2   91.84   26.36
   9 -12   2  126.60   18.41
  -9 -12  -2  118.59   21.65
   9 -12   2  114.82   16.10
   9 -12  -2  111.98   21.66
   9 -12  -2  100.91   18.23
   9  12   2   56.14   21.94
  -9 -12   2   90.46   22.22
 -10 -12  -2   33.18   20.69
  10 -12   2   20.71   12.32
  10 -12   2   34.72   11.40
  10  12  -2   49.82   24.08
 -10 -12   2   34.89   19.63
  10 -12  -2   18.63   14.48
  10 -12  -2    4.18   12.30
  11 -12   2   19.15   13.02
  11  12  -2    6.19   30.53
  11 -12   2   56.57   14.73
  11 -12  -2   14.11   18.51
  11 -12  -2   48.17   17.10
  11  12   2   10.33   27.28
 -11 -12   2   43.83   24.89
   0  13  -2    5.48   11.12
   0 -13   2    8.49    8.32
   0 -13  -2    6.04    8.72
   1  13  -2  102.56   19.10
   1 -13   2  162.92   19.05
  -1 -13  -2  147.09   19.83
   1  13   2  158.14   21.80
  -1  13  -2  111.30   20.35
   1 -13  -2  136.92   19.02
  -1 -13   2  127.10   18.03
   2  13  -2  843.74   49.26
  -2 -13  -2  909.35   49.58
   2 -13   2  859.23   46.04
  -2 -13   2  846.23   48.14
  -2  13  -2  807.98   43.81
   2 -13  -2  779.99   45.52
   2  13   2  846.47   48.13
  -3 -13  -2  913.75   50.98
   3  13  -2  966.62   53.31
   3 -13   2  946.51   47.28
   3  13   2  871.89   50.36
   3 -13  -2  885.35   40.25
   3 -13  -2  824.70   46.98
  -3 -13   2  793.27   47.47
   4 -13   2  258.50   24.36
   4  13  -2  278.54   34.72
  -4 -13  -2  240.99   25.56
  -4 -13   2  231.76   26.08
   4 -13  -2  237.35   19.64
   4  13   2  243.67   29.34
   4 -13  -2  258.48   25.88
   5  13  -2  633.95   45.67
  -5 -13  -2  633.31   43.02
   5 -13   2  649.14   38.57
   5 -13   2  635.56   30.92
   5  13   2  603.89   44.52
  -5 -13   2  605.09   42.03
   5 -13  -2  606.52   39.30
   6 -13   2   63.50   11.27
  -6 -13  -2   99.94   19.29
   6 -13   2   79.10   15.87
   6  13  -2   97.68   22.57
   6 -13  -2   73.82   17.80
   6 -13  -2   58.86   11.82
   6  13   2   78.00   19.72
  -6 -13   2   57.98   16.73
   7 -13   2   28.19   11.16
   7 -13   2   44.07   10.09
  -7 -13  -2   35.65   14.76
   7  13  -2   37.94   20.64
   7  13   2   55.50   18.13
   7 -13  -2   53.90   14.72
   7 -13  -2   35.67   11.26
  -7 -13   2   50.20   16.03
   8 -13   2   97.25   18.32
   8 -13   2  127.79   15.94
   8  13  -2  151.16   33.16
  -8 -13  -2   87.76   19.66
   8 -13  -2  149.75   19.27
   8 -13  -2  103.39   21.65
  -8 -13   2  113.84   23.87
   8  13   2   75.81   21.60
   9 -13   2   10.25   11.03
   9 -13   2   35.16   10.60
   9  13  -2   86.30   27.17
  -9 -13  -2   11.41   16.61
   9 -13  -2   31.61   14.99
  -9 -13   2   15.55   17.91
   9  13   2   40.92   23.29
  10 -13   2  123.55   19.57
  10  13  -2   89.48   33.27
 -10 -13  -2  203.97   33.77
  10 -13   2  126.36   23.25
  10 -13  -2  177.86   25.15
  10  13   2   96.91   28.76
 -10 -13   2  139.87   29.23
  10 -13  -2  103.75   21.68
  11  13  -2  115.43   39.48
  11 -13   2  146.81   22.35
 -11 -13  -2  148.54   30.65
  11 -13   2  123.09   24.16
  11 -13  -2  135.79   29.40
  11  13   2  136.88   29.74
   0 -14  -2  166.96   22.03
   0 -14   2  219.89   23.33
   0  14  -2  131.66   21.89
   1  14  -2   48.98   16.53
   1 -14   2   19.60   10.21
  -1 -14  -2   45.21   14.13
  -1 -14   2   50.14   14.06
   1  14   2   58.45   16.76
   1 -14  -2   24.51   11.46
  -1  14  -2   39.44   15.29
  -2 -14  -2   24.76   12.29
   2  14  -2   27.29   16.13
   2 -14   2   33.47   10.90
   2 -14  -2   -6.08    7.48
  -2 -14   2   16.89   10.19
   2  14   2   41.32   15.79
  -3 -14  -2  135.13   20.81
   3 -14   2  108.22   18.39
   3  14  -2  103.39   22.75
  -3 -14   2  128.58   20.00
   3 -14  -2  115.20   19.05
   3 -14  -2   93.30   13.93
   3  14   2  107.15   21.54
   4  14  -2  209.29   29.93
  -4 -14  -2  257.40   28.41
   4 -14   2  185.92   22.75
   4 -14  -2  235.04   19.69
  -4 -14   2  236.54   26.77
   4  14   2  197.71   27.78
   4 -14  -2  192.15   24.00
   5 -14   2  377.65   30.08
  -5 -14  -2  333.10   31.80
   5 -14   2  361.46   22.53
   5  14  -2  355.14   37.34
   5 -14  -2  300.24   23.25
   5 -14  -2  310.89   30.58
  -5 -14   2  360.60   32.51
   5  14   2  337.88   34.93
   6 -14   2    2.52    6.66
  -6 -14  -2  -16.22   11.62
   6 -14   2   -2.04    9.37
   6  14   2    2.67   16.67
   6 -14  -2   -0.04    9.63
  -6 -14   2  -15.51   12.84
   6 -14  -2  -10.23    8.57
   7  14  -2  158.28   34.64
   7 -14   2  188.84   22.92
  -7 -14  -2  228.11   30.51
   7 -14   2  198.55   19.20
   7 -14  -2  231.62   21.95
   7  14   2  261.16   34.44
   7 -14  -2  244.00   29.14
  -7 -14   2  199.54   31.98
   8 -14   2  212.91   24.49
   8 -14   2  190.17   18.58
  -8 -14  -2  166.37   27.59
   8  14  -2  226.23   37.88
   8  14   2  183.23   36.27
   8 -14  -2  171.73   21.99
   8 -14  -2  220.40   28.14
  -8 -14   2  111.09   26.49
   9 -14   2  102.23   21.08
   9  14  -2  133.58   32.03
  -9 -14  -2  107.65   24.46
   9 -14   2   92.73   17.67
   9 -14  -2   80.60   20.67
  -9 -14   2  102.19   25.19
   9  14   2   67.57   27.52
  10  14  -2   -0.03   33.87
 -10 -14  -2   -0.07   21.31
  10 -14   2   -6.37   12.42
  10 -14   2   -1.68   11.84
  10 -14  -2    8.26   15.48
  10 -14  -2   -3.19   16.37
 -10 -14   2   33.06   22.04
  10  14   2   30.67   29.36
   0 -15  -2  154.72   22.92
   0  15  -2  149.86   24.53
   0 -15   2  149.15   20.89
   1  15  -2  111.56   22.57
   1 -15   2   84.17   18.19
  -1 -15  -2   58.22   15.32
  -1 -15   2  128.27   20.69
  -1  15  -2  128.42   21.54
   1 -15  -2  101.37   22.24
   2 -15   2   62.28   15.14
   2  15  -2   69.51   18.04
  -2 -15  -2   68.57   17.62
  -2 -15   2   75.72   18.49
   2 -15  -2   51.32   17.34
   2  15   2   72.67   19.59
   3 -15   2  118.95   20.36
   3  15  -2  110.70   25.77
  -3 -15  -2  152.96   22.98
   3 -15  -2  153.31   22.75
   3  15   2  176.13   27.87
   3 -15  -2  126.13   16.84
  -3 -15   2  119.16   21.41
   4 -15   2  394.52   32.59
   4  15  -2  345.64   36.83
  -4 -15  -2  405.04   34.93
   4 -15  -2  343.14   25.55
   4 -15  -2  318.78   30.92
  -4 -15   2  345.91   32.64
   5 -15   2  209.72   25.20
  -5 -15  -2  227.96   28.49
   5  15  -2  242.87   34.82
   5 -15   2  251.62   20.20
   5  15   2  212.23   35.48
  -5 -15   2  276.56   37.71
   5 -15  -2  237.92   20.95
   5 -15  -2  235.05   27.23
  -6 -15  -2  168.22   29.93
   6  15  -2  250.94   37.25
   6 -15   2  168.36   18.06
   6 -15   2  233.93   26.34
   6 -15  -2  255.10   32.48
  -6 -15   2  190.51   28.92
   6  15   2  163.10   36.80
   7  15  -2    5.10   26.04
   7 -15   2   27.37   10.05
   7 -15   2   11.78   12.46
  -7 -15  -2   19.72   17.99
  -7 -15   2   20.99   17.71
   7 -15  -2   -3.26   13.46
   7  15   2   -1.10   23.00
   7 -15  -2    8.35   10.74
   8 -15   2   80.08   17.26
   8  15  -2   68.31   34.64
   8 -15   2  115.43   22.91
  -8 -15  -2  123.43   26.55
   8  15   2   89.02   30.19
   8 -15  -2   99.65   20.77
   8 -15  -2   75.62   20.61
  -8 -15   2   79.46   26.84
   9  15  -2  221.33   45.47
  -9 -15  -2  152.47   32.46
   9 -15   2  141.54   25.29
   9 -15  -2  188.53   32.33
  -9 -15   2  118.61   32.21
   9 -15  -2  184.83   25.67
   9  15   2  231.58   41.69
  10  15  -2  192.18   45.27
  10 -15   2  239.79   29.41
  10 -15   2  238.23   24.91
  10  15   2  242.79   47.06
  10 -15  -2  161.31   27.73
  10 -15  -2  172.65   32.32
 -10 -15   2  163.20   34.63
   0 -16  -2   40.27   15.32
   0 -16   2   37.88   14.82
   0  16  -2   49.34   19.71
  -1 -16  -2   25.66   12.61
   1 -16   2   55.97   17.40
   1  16  -2   41.25   19.60
  -1  16  -2   33.14   17.27
   1 -16  -2    8.67   12.20
  -1 -16   2   50.91   16.75
  -2 -16  -2   48.87   16.58
   2  16  -2   65.65   21.85
   2 -16   2   42.19   14.59
   2  16   2   50.03   18.20
  -2 -16   2   60.84   18.06
   2 -16  -2   57.15   15.86
   3 -16   2  150.89   24.29
   3  16  -2  179.82   31.51
  -3 -16  -2  151.25   25.07
  -3 -16   2  192.80   25.82
   3 -16  -2  163.61   24.72
   3  16   2  188.07   30.82
   3 -16  -2  162.76   18.33
   4  16  -2    8.72   20.55
   4 -16   2   21.98   12.70
  -4 -16  -2   23.83   14.64
   4  16   2   32.71   20.03
   4 -16  -2   26.85   11.41
  -4 -16   2   -0.87   13.01
   4 -16  -2    1.89   12.89
   5 -16   2  297.90   29.29
   5 -16   2  273.35   22.60
   5  16  -2  297.56   41.10
  -5 -16  -2  257.93   32.65
  -5 -16   2  299.14   35.54
   5  16   2  303.40   40.41
   5 -16  -2  314.46   26.38
   5 -16  -2  295.74   32.79
  -6 -16  -2  101.62   23.64
   6  16  -2  111.70   30.16
   6 -16   2   82.11   15.78
   6 -16   2   76.29   18.45
  -6 -16   2   76.81   21.75
   6  16   2  135.31   29.60
   6 -16  -2   98.94   23.54
  -7 -16  -2  224.01   37.53
   7 -16   2  248.83   28.72
   7  16  -2  238.01   44.80
   7  16   2  245.21   40.70
   7 -16  -2  219.37   30.95
   7 -16  -2  215.10   24.89
  -7 -16   2  230.87   42.10
   8 -16   2  189.07   28.31
  -8 -16  -2  153.59   32.27
   8 -16   2  206.82   23.47
   8  16  -2  177.90   37.52
   8 -16  -2  146.85   29.48
   8 -16  -2  188.88   25.13
   8  16   2  109.60   34.99
  -8 -16   2  171.56   34.46
   9 -16   2  155.58   23.35
   9 -16   2  146.16   27.77
   9  16  -2  179.05   43.50
   9  16   2  258.57   55.14
   9 -16  -2  161.27   28.86
  -9 -16   2  112.98   32.33
   9 -16  -2   93.63   27.62
   0  17  -2   21.11   17.96
   0 -17  -2  -17.27   11.49
   0 -17   2    6.22   12.47
   1 -17   2    9.28   13.45
  -1 -17  -2   21.50   15.79
  -1  17  -2   29.20   17.79
  -1 -17   2    9.99   12.90
   1 -17  -2   -8.83   12.75
   2 -17   2   39.26   16.17
  -2 -17  -2   60.37   18.65
   2  17  -2   88.39   24.92
   2 -17  -2   41.81   17.28
   2  17   2   23.45   18.83
  -2 -17   2   66.65   18.97
  -3 -17  -2   98.09   22.02
   3  17  -2  111.54   27.63
   3 -17   2  114.14   24.35
   3  17   2   87.66   27.21
   3 -17  -2   96.39   17.25
   3 -17  -2   87.87   20.99
  -3 -17   2   61.32   18.28
   4  17  -2  212.20   39.66
  -4 -17  -2  229.43   34.81
   4 -17   2  240.06   29.76
   4 -17  -2  233.11   32.72
   4 -17  -2  204.73   22.32
  -4 -17   2  173.66   28.49
   4  17   2  181.72   40.51
   5  17  -2   52.71   27.31
   5 -17   2   66.47   13.87
   5 -17   2   51.79   18.70
   5  17   2   56.58   23.81
   5 -17  -2   68.31   16.43
  -5 -17   2   35.05   18.77
   5 -17  -2   47.78   19.62
   6 -17   2  113.98   24.12
  -6 -17  -2   75.03   24.37
   6 -17   2   66.76   15.19
   6  17  -2   35.47   32.79
  -6 -17   2  182.31   31.62
   6 -17  -2  118.51   24.17
   6  17   2  124.82   35.14
   6 -17  -2   10.18   13.00
   7  17  -2   54.09   35.41
   7 -17   2   58.73   18.42
  -7 -17  -2   54.73   23.38
   7 -17  -2   24.97   15.18
   7 -17  -2   47.49   22.37
   7  17   2   39.82   60.97
  -8 -17  -2  159.51   34.12
   8 -17   2  185.11   29.92
   8  17  -2   92.40   41.40
   8 -17   2  153.71   23.95
  -8 -17   2  119.06   30.94
   8  17   2  184.38   45.55
   8 -17  -2  207.94   33.83
   8 -17  -2  163.80   27.17
  -9 -17  -2   40.00   30.86
   9  17  -2   90.65   53.17
   9 -17   2   81.76   22.22
   9 -17   2   95.14   18.99
  -9 -17   2   80.32   32.95
   9  17   2  144.11   43.38
   9 -17  -2  120.24   28.91
   0 -18  -2    3.77   14.68
   0 -18   2    7.06   14.08
   0  18  -2  -17.15   20.78
  -1 -18  -2  105.12   23.19
   1  18  -2  143.66   43.66
   1 -18   2  121.67   26.81
   1 -18  -2  111.10   25.06
  -1 -18   2   99.94   22.26
   2  18  -2  250.05   39.94
   2 -18   2  273.97   33.33
  -2 -18  -2  180.13   30.96
  -2 -18   2  184.33   32.15
   2 -18  -2  243.81   31.99
   3 -18   2   55.95   18.80
  -3 -18  -2   56.49   21.59
   3 -18  -2   38.25   18.54
  -3 -18   2   81.46   21.21
   3  18   2    3.99   22.33
   3 -18  -2   67.65   15.41
   4  18  -2   -7.61   27.56
  -4 -18  -2   19.41   19.26
   4 -18   2   -5.92   15.22
  -4 -18   2   28.55   19.07
   4 -18  -2   -4.03   16.86
   4  18   2   81.21   27.45
   4 -18  -2   58.56   14.92
   5 -18   2   18.86   16.51
   5 -18   2   15.74   13.54
  -5 -18  -2   49.75   22.79
   5  18  -2   18.82   30.44
  -5 -18   2   36.64   23.88
   5  18   2   54.83   31.72
   5 -18  -2   38.60   14.61
   5 -18  -2    9.82   18.90
   6  18  -2   39.99   33.18
   6 -18   2   60.65   15.20
  -6 -18  -2   59.16   23.69
   6 -18   2   47.19   19.13
   6  18   2   89.20   34.07
   6 -18  -2   46.86   20.61
  -6 -18   2   27.65   22.02
   6 -18  -2    3.83   14.72
   7  18  -2  171.71   45.57
   7 -18   2  169.69   24.31
  -7 -18  -2  140.22   33.17
   7 -18   2  226.43   34.70
   7 -18  -2  179.09   35.88
   7 -18  -2  161.89   27.21
   7  18   2  139.18   40.89
  -7 -18   2  196.88   38.83
  -8 -18  -2  307.37   45.78
   8 -18   2  368.75   40.03
   8  18  -2  455.91   69.34
   8 -18   2  409.02   33.98
   8 -18  -2  373.68   36.47
   8 -18  -2  376.41   44.64
   8  18   2  407.24   63.53
  -8 -18   2  368.54   49.03
   0 -19  -2   88.08   24.77
   0 -19   2   83.66   20.36
  -1 -19  -2   94.82   23.49
   1 -19  -2   80.43   25.16
  -1 -19   2  129.73   27.38
  -2 -19  -2  247.29   40.42
   2  19  -2  248.71   46.01
   2 -19   2  279.12   32.47
   2 -19  -2  233.23   34.02
  -2 -19   2  264.39   34.29
  -3 -19  -2   41.86   20.26
   3 -19   2   79.16   19.42
   3  19  -2   54.46   30.56
   3 -19  -2   53.06   17.75
  -3 -19   2   55.46   23.05
   3 -19  -2    5.55   17.00
   4 -19   2   27.27   17.27
  -4 -19  -2   15.38   20.84
   4  19  -2   17.91   36.76
  -4 -19   2   16.51   20.15
   4  19   2   -1.03   29.58
   4 -19  -2   26.86   18.51
   4 -19  -2    5.85   16.30
   5 -19   2   54.73   19.02
   5 -19   2   51.29   17.45
   5  19  -2    5.22   41.01
  -5 -19  -2    4.69   22.28
  -5 -19   2   36.34   22.26
   5 -19  -2   25.46   21.12
   5  19   2   84.32   34.54
   5 -19  -2   44.82   18.91
   6 -19   2   66.40   22.63
   6 -19   2   74.77   18.80
  -6 -19  -2   93.75   28.29
   6  19  -2   15.29   47.57
   6  19   2   60.60   36.61
   6 -19  -2   62.81   24.13
   6 -19  -2  103.86   21.02
  -6 -19   2   65.46   30.01
   7 -19   2  122.00   26.87
   7  19  -2  114.70   52.89
  -7 -19  -2   75.21   34.65
   7 -19  -2  136.79   29.41
   7 -19  -2  167.77   37.77
   7  19   2   53.45   47.91
  -7 -19   2  104.51   31.14
   0 -20  -2  109.32   29.66
   0 -20   2   94.92   26.35
   1 -20   2   77.16   23.82
  -1 -20  -2  152.47   32.40
  -1 -20   2   97.41   29.62
  -2 -20  -2  125.01   29.65
   2 -20   2   78.81   22.69
   2 -20  -2   83.42   25.64
  -2 -20   2   70.65   24.86
   2 -20  -2  132.74   28.49
  -3 -20  -2    8.11   21.13
   3 -20   2   -6.09   14.79
   3 -20  -2   -2.01   16.67
   3 -20  -2    4.92   22.41
  -3 -20   2  -11.11   19.67
   4 -20   2   23.44   21.48
  -4 -20  -2   44.82   25.20
   4 -20   2   22.90   14.45
   4 -20  -2    8.49   20.57
  -4 -20   2   16.94   26.95
   4  20   2   80.68   42.74
   4 -20  -2   -6.43   19.17
  -5 -20  -2   -6.68   25.15
   5  20  -2   31.58   51.11
   5 -20   2   -0.02   16.62
   5 -20   2  -30.63   19.21
  -5 -20   2   13.21   23.97
   5 -20  -2   13.65   17.73
   5  20   2   -9.40   37.89
   5 -20  -2   37.27   24.36
   0 -21  -2  249.39   39.88
   0 -21   2  205.58   35.46
   1 -21   2  124.06   27.02
  -1 -21  -2   83.63   28.08
  -1 -21   2  173.24   33.97
   1 -21  -2  191.26   40.61
   2 -21   2  242.63   37.00
  -2 -21  -2  213.73   40.64
   2 -21  -2  220.10   36.91
   2 -21  -2  232.64   41.15
  -2 -21   2  212.17   39.12
  -3 -21  -2   41.67   31.13
   3 -21   2   43.62   23.45
   3 -21  -2   36.24   26.43
   3 -21  -2   19.32   24.15
   4 -21   2   17.78   21.54
  -4 -21  -2   -3.11   30.26
   4 -21   2   29.67   20.11
   4 -21  -2   -3.71   19.81
   4 -21  -2    1.56   27.13
  -4 -21   2   63.19   29.74
   0   0   3    2.34    1.26
   0   0  -3    0.61    1.19
   1   0   3  199.20    7.78
  -1   0  -3  197.19    7.98
   1   0  -3  187.16   10.06
  -2   0   3   87.57    6.99
   2   0  -3   74.82    6.72
  -2   0  -3   82.76    4.36
  -2   0  -3   85.32    3.77
   3   0  -3 1121.36   40.06
  -3   0  -3 1077.46   32.60
   3   0   3 1076.24   33.22
  -3   0   3 1094.91   39.11
   4   0   3 1308.47   40.94
  -4   0   3 1315.08   46.90
  -4   0  -3 1323.25   39.73
  -5   0  -3   27.16    3.41
   5   0   3   28.75    4.18
  -5   0   3   32.54    6.40
   6   0  -3   50.04   10.12
  -6   0  -3   69.77    5.77
  -6   0   3   64.98    8.79
   6   0   3   74.02    7.11
   7   0   3  148.94   11.02
  -7   0  -3  153.40    9.14
  -7   0   3  158.33   13.73
   7   0  -3  143.35   14.91
  -8   0  -3    8.67    3.94
   8   0  -3   17.74    7.58
  -8   0   3   18.47    6.82
   8   0   3   12.20    4.69
  -9   0  -3  301.10   14.92
   9   0   3  264.84   17.69
   9   0  -3  320.33   24.80
  -9   0   3  323.18   21.52
  10   0   3  334.60   20.88
  10   0  -3  336.60   27.08
 -10   0  -3  317.94   15.74
 -10   0   3  300.98   22.95
  11   0  -3  159.31   22.53
  11   0   3  141.23   15.82
 -11   0   3  153.42   17.92
 -11   0  -3  147.79   11.23
  12   0  -3    7.02   13.84
 -12   0  -3    1.68    6.00
 -12   0   3  -10.68    9.83
  12   0   3    6.91    8.96
 -13   0   3    2.72   13.95
  13   0   3  -10.90   10.97
  13   0  -3    7.89   16.98
  14   0  -3  -15.53   25.46
 -14   0   3   -7.49   16.56
   0  -1   3 2105.88   62.51
   0   1   3 2066.23   61.69
   0  -1  -3 2045.60   61.89
   0   1  -3 2009.28   62.49
  -1  -1  -3  591.47   19.87
   1   1  -3  577.91   22.83
   1  -1   3  592.63   19.61
   1  -1  -3  590.01   22.01
  -1   1  -3  607.11   19.82
   1   1   3  621.01   19.89
   2  -1   3 2207.06   63.78
  -2   1   3 2238.15   69.71
  -2  -1  -3 2301.44   67.64
   2   1  -3 2182.77   71.24
  -2  -1   3 2284.90   71.27
   2  -1  -3 2263.75   70.51
  -3   1   3 1624.72   53.36
  -3  -1  -3 1721.58   50.15
   3   1  -3 1650.58   55.58
   3  -1  -3 1498.46   53.64
   3   1   3 1577.03   50.09
  -3  -1   3 1597.22   54.73
  -4  -1  -3 1051.84   34.32
   4  -1   3 1046.48   31.20
  -4   1   3 1078.40   38.45
   4   1  -3 1045.14   44.24
  -4  -1   3 1006.68   39.49
   4   1   3  989.67   34.86
  -5  -1  -3  393.40   15.75
   5  -1   3  365.23   13.56
  -5   1  -3  332.62   11.36
  -5  -1   3  324.73   19.15
   5   1   3  311.65   15.64
   6  -1   3  889.40   30.71
  -6  -1  -3  903.39   32.06
  -6   1   3  915.10   36.57
   6   1   3  841.09   33.22
   6  -1  -3  919.09   38.79
  -6   1  -3  903.90   28.04
   7  -1   3  244.09   12.51
  -7  -1  -3  212.89   12.40
  -7   1   3  236.98   15.85
   7   1  -3  225.29   18.70
  -7  -1   3  167.22   14.90
   7   1   3  174.67   13.09
   7  -1  -3  181.47   16.31
  -7   1  -3  187.83    9.04
  -8   1   3 1456.87   55.05
   8  -1   3 1454.72   49.67
   8   1  -3 1360.20   59.09
  -8  -1  -3 1485.64   49.40
  -8   1  -3 1499.32   45.57
   8  -1  -3 1413.75   58.56
  -8  -1   3 1422.31   56.65
   8   1   3 1461.23   52.60
  -9  -1  -3   79.84    9.43
   9  -1   3   86.70    9.96
   9   1  -3   97.58   15.87
  -9   1   3   61.00   10.71
  -9  -1   3   99.37   13.19
  -9   1  -3   82.83    6.98
   9  -1  -3   64.54   13.95
   9   1   3   53.82   10.90
 -10  -1  -3  309.33   17.35
  10   1  -3  339.32   27.78
  10  -1   3  288.29   18.80
 -10   1   3  307.44   22.25
  10  -1  -3  332.65   26.07
 -10  -1   3  328.10   23.60
  10   1   3  289.55   22.78
 -10   1  -3  316.31   13.91
 -11   1   3  466.86   27.98
  11  -1   3  423.38   24.16
  11   1  -3  406.97   33.69
 -11  -1  -3  403.60   20.54
 -11   1  -3  428.72   16.98
 -11  -1   3  434.38   28.80
  11   1   3  435.31   26.48
  11  -1  -3  430.11   32.07
  12   1  -3   17.57   15.58
 -12  -1  -3   33.72    8.10
  12  -1   3   32.64   10.24
 -12   1   3   23.33   11.41
  12  -1  -3   39.57   15.97
 -12  -1   3   47.74   13.33
  12   1   3   53.17   13.64
  13  -1   3   29.87   11.25
 -13   1   3   22.64   14.30
  13   1  -3   31.60   18.06
  13   1   3   45.75   13.91
  13  -1  -3   22.08   18.52
  14   1  -3   21.60   24.80
 -14   1   3   58.63   16.98
  14  -1   3   20.09   11.49
 -14  -1   3   34.84   18.55
  14   1   3   16.01   15.23
  14  -1  -3   28.07   22.01
   0  -2   3  753.80   25.53
   0   2   3  683.48   23.96
   0   2  -3  695.91   25.29
   0  -2  -3  674.31   24.11
   1   2  -3 1213.87   41.71
   1  -2   3 1232.29   38.24
  -1   2   3 1189.03   39.36
  -1  -2  -3 1203.32   38.18
  -1  -2   3 1213.88   41.38
  -1   2  -3 1268.81   38.44
   1  -2  -3 1194.07   39.72
  -2   2   3 6075.45  176.75
   2  -2   3 6317.20  172.49
   2   2  -3 5938.65  179.72
  -2  -2  -3 6237.98  177.11
  -2  -2   3 6127.89  179.68
   2   2   3 5881.37  176.20
  -2   2  -3 5995.37  172.23
   2  -2  -3 6051.02  177.62
  -3   2   3   31.86    4.84
  -3  -2  -3   34.56    4.59
   3   2  -3   30.22    5.81
   3  -2  -3   30.76    4.84
   3   2   3   50.21    5.51
  -3  -2   3   39.41    5.99
  -4  -2  -3 1061.85   35.99
   4   2  -3  994.50   40.47
   4  -2   3  999.79   29.98
  -4   2   3 1015.09   37.16
   4   2   3  999.36   36.33
  -4  -2   3 1019.43   40.01
   5  -2   3  205.55    8.81
  -5   2   3  212.11   13.60
  -5  -2  -3  222.09   12.59
   5   2  -3  211.95   15.94
   5   2   3  204.81   12.99
  -5  -2   3  207.84   15.08
  -6  -2  -3  246.72   14.48
  -6   2   3  264.25   16.22
   6  -2   3  253.02   11.55
   6   2   3  243.83   15.43
  -6  -2   3  291.81   18.99
   6  -2  -3  251.77   17.64
   7  -2   3   27.00    4.88
  -7   2   3   25.78    6.36
  -7  -2  -3   15.72    5.30
  -7  -2   3   15.26    7.11
   7  -2  -3   18.97    6.96
   7   2   3   13.68    5.59
   8  -2   3   10.08    3.92
  -8   2   3    9.93    5.66
  -8  -2  -3   15.33    5.17
   8   2  -3   13.21    7.26
   8  -2  -3   10.23    7.17
   8   2   3   12.49    6.12
  -8   2  -3    2.19    2.38
  -8  -2   3   15.37    6.88
  -9  -2  -3  239.27   16.16
  -9   2   3  250.47   18.35
   9  -2   3  247.06   21.06
   9   2  -3  226.59   22.52
  -9  -2   3  242.91   19.59
   9  -2  -3  248.35   21.92
   9   2   3  257.52   18.69
 -10  -2  -3   52.36   10.54
  10  -2   3   53.99    9.09
 -10   2   3   66.95   11.73
  10   2  -3   44.33   14.28
  10   2   3   73.10   13.70
  10  -2  -3   70.53   14.19
 -10  -2   3   99.23   15.88
 -11   2   3  173.27   18.57
  11   2  -3  230.64   26.24
  11  -2   3  242.05   16.92
 -11  -2  -3  198.66   16.02
 -11  -2   3  237.36   23.01
  11   2   3  200.90   21.08
  11  -2  -3  252.99   24.43
 -12   2   3   76.09   16.86
  12   2  -3   69.97   19.25
 -12  -2  -3   52.19   10.16
  12  -2   3   73.69   13.36
  12   2   3   89.64   18.83
 -12  -2   3   69.35   15.87
  12  -2  -3   57.29   17.70
 -13   2   3  100.68   20.26
  13   2  -3  118.29   35.03
  13  -2   3   75.06   15.27
 -13  -2  -3  107.60   16.83
  13   2   3   91.39   17.78
 -13  -2   3  119.30   24.25
  13  -2  -3   85.40   20.82
  14   2  -3  528.65   48.27
 -14   2   3  346.18   31.78
  14  -2   3  456.62   22.74
  14   2   3  445.35   34.10
  14  -2  -3  412.15   41.20
 -14  -2   3  420.41   36.64
   0  -3   3   56.37    5.69
   0   3  -3   54.40    5.65
   1   3  -3  210.34   12.78
  -1  -3  -3  215.10   12.44
   1  -3   3  215.24   10.81
  -1   3   3  221.34   11.09
  -1  -3   3  227.59   12.82
  -1   3  -3  244.52   11.41
   1  -3  -3  219.85   11.22
  -2  -3  -3  251.73   14.01
   2   3  -3  246.59   15.15
  -2   3   3  217.03   12.10
   2  -3   3  252.90   11.02
   2  -3  -3  263.98   13.23
  -2  -3   3  270.25   15.32
   2   3   3  274.17   14.80
  -2   3  -3  277.43   11.39
  -3  -3  -3  218.97   12.89
  -3   3   3  213.29   11.86
   3  -3   3  220.88    9.13
   3   3  -3  237.47   15.16
   3   3   3  213.33   12.92
   3  -3  -3  159.34   11.32
   4  -3   3  954.73   29.02
   4   3  -3  953.45   39.83
  -4  -3  -3  977.12   36.03
   4  -3   3  972.03   30.07
  -4   3   3  929.46   35.07
   4   3   3  887.16   35.84
  -4  -3   3  974.75   39.34
   5  -3   3   15.16    2.78
  -5   3   3   11.28    3.77
  -5  -3  -3   13.80    4.73
   5   3  -3   15.74    5.89
   5   3   3   18.51    5.26
  -5  -3   3   15.98    5.67
  -6  -3  -3   62.63    8.40
   6  -3   3   67.12    5.57
  -6   3   3   71.95    8.21
   6   3  -3   71.28   10.75
  -6  -3   3   87.79   11.41
   6  -3  -3   82.04   10.29
   6   3   3   68.36    9.60
  -7  -3  -3  592.92   26.91
   7  -3   3  553.98   21.61
  -7   3   3  584.18   26.87
   7   3   3  539.34   27.89
   7  -3  -3  543.36   29.19
  -7  -3   3  585.72   31.69
  -8   3   3  477.78   25.16
   8  -3   3  515.15   21.33
  -8  -3  -3  501.00   25.32
   8   3   3  502.24   27.47
   8  -3  -3  576.49   30.63
  -8  -3   3  493.59   29.60
   9  -3   3   40.70    7.45
  -9  -3  -3   31.47    8.36
   9   3  -3   36.37   10.95
  -9   3   3   40.57    8.92
  -9  -3   3   40.03   10.49
   9   3   3   36.45    9.80
   9  -3  -3   24.68    9.17
 -10  -3  -3  508.63   26.49
  10   3  -3  432.48   33.81
 -10   3   3  505.12   27.70
  10  -3   3  483.33   22.79
 -10  -3   3  512.34   32.15
  10  -3  -3  558.17   33.42
  10   3   3  474.74   29.59
 -11   3   3    9.68    8.43
  11  -3   3   21.25    7.16
  11   3  -3   20.13   14.69
 -11  -3  -3   21.53    9.35
 -11  -3   3   34.73   13.29
  11  -3  -3   42.37   14.02
  12  -3   3    4.56    7.02
  12   3  -3   -6.03   14.73
 -12  -3  -3    7.26    9.41
  12   3   3   -0.20   12.25
 -12  -3   3   15.73   13.33
  12  -3  -3   -2.32   13.31
 -13   3   3  214.90   23.23
  13  -3   3  225.52   21.67
  13   3  -3  282.53   35.30
 -13  -3   3  245.58   29.49
  13   3   3  295.36   28.51
  13  -3  -3  252.88   32.14
 -14   3   3    3.84   15.53
  14   3  -3   17.12   24.08
  14   3   3   22.36   17.97
 -14  -3   3   39.06   21.28
  14  -3  -3    8.49   22.55
   0   4  -3 1339.14   46.75
   0  -4   3 1364.74   46.63
   1   4  -3  215.53   13.60
  -1  -4  -3  235.34   13.98
   1  -4   3  229.36   12.12
  -1  -4   3  197.01   13.03
  -1   4  -3  194.38   11.58
   1  -4  -3  200.71   11.22
  -2   4   3 2704.42   82.81
  -2  -4  -3 2595.34   85.82
   2  -4   3 2630.93   81.56
   2   4  -3 2565.57   86.88
  -2  -4   3 2718.63   87.19
  -2   4  -3 2769.55   81.89
   2  -4  -3 2746.59   83.45
   3  -4   3 1967.21   62.89
   3   4  -3 1961.56   70.57
  -3  -4  -3 2029.15   68.47
  -3   4   3 2022.49   65.45
   3   4   3 2138.88   69.25
   3  -4  -3 2149.65   69.94
  -3  -4   3 2051.42   70.62
  -4  -4  -3  799.12   32.40
   4  -4   3  759.26   26.49
  -4   4   3  759.83   29.74
   4  -4   3  781.15   24.66
   4   4  -3  780.97   35.23
  -4  -4   3  736.68   34.11
   4   4   3  668.11   31.25
  -5   4   3  596.54   25.70
   5  -4   3  590.35   21.79
   5  -4   3  581.34   20.49
   5   4  -3  564.63   30.37
  -5  -4  -3  585.75   27.30
  -5  -4   3  605.56   30.45
   5   4   3  600.54   28.49
   6   4  -3  169.42   16.57
  -6   4   3  220.26   14.18
   6  -4   3  186.95   10.23
  -6  -4  -3  202.95   15.40
   6  -4   3  208.20   10.20
   6  -4  -3  195.75   14.95
   6   4   3  188.43   15.79
  -6  -4   3  216.27   17.49
   7   4  -3  116.34   14.97
  -7   4   3  128.87   11.74
  -7  -4  -3  136.61   13.01
   7  -4   3  142.35    8.93
   7  -4  -3  113.04   13.41
  -7  -4   3  129.35   15.09
   7   4   3  122.74   13.53
  -8   4   3  270.10   18.04
   8  -4   3  274.99   14.45
  -8  -4  -3  296.13   19.81
   8  -4  -3  295.89   21.70
   8   4   3  312.73   22.51
   9  -4   3  213.04   12.92
  -9   4   3  196.92   16.13
   9   4  -3  189.67   22.02
  -9  -4  -3  182.02   17.23
   9  -4  -3  224.35   20.43
  -9  -4   3  221.37   20.79
   9   4   3  191.82   20.00
  10   4  -3  127.41   21.81
 -10  -4  -3  110.13   16.18
 -10   4   3   92.95   12.82
  10  -4   3  106.81   10.79
  10   4   3  150.60   19.38
  10  -4  -3  174.46   21.03
 -10  -4   3  117.10   18.55
 -11  -4  -3   49.36   12.57
 -11   4   3   70.62   13.77
  11   4  -3   74.90   19.76
  11  -4   3   63.93    9.88
 -11  -4   3   53.96   14.31
  11  -4  -3   58.51   15.65
  11   4   3   64.85   14.88
 -12  -4  -3   99.01   18.21
  12  -4   3   97.82   11.71
 -12   4   3  111.99   17.02
  12   4  -3   93.08   23.20
 -12  -4   3   89.70   19.50
  12  -4  -3  104.25   23.33
  12   4   3  109.34   21.46
  13  -4   3   61.79    9.62
  13   4  -3   29.95   21.22
 -13   4   3   55.63   14.16
 -13  -4   3   39.47   19.46
  13   4   3   43.68   17.75
   0   5  -3 2852.06   90.81
   0  -5  -3 2860.83   91.52
   0  -5   3 2789.37   90.16
  -1  -5  -3 1039.99   40.10
   1  -5   3  972.98   36.90
   1   5  -3  955.92   39.05
   1  -5  -3 1013.31   35.89
  -1  -5   3 1014.01   39.33
  -1   5  -3  998.75   37.74
   2   5  -3  306.95   19.18
   2  -5   3  318.00   16.17
  -2  -5  -3  326.53   19.02
  -2   5  -3  343.41   16.75
   2  -5  -3  347.17   16.86
   2   5   3  347.31   19.73
   3  -5   3 1111.56   39.34
   3   5  -3 1128.70   45.98
  -3  -5  -3 1080.81   43.81
  -3   5   3 1136.79   40.33
  -3  -5   3 1143.15   45.64
   3  -5  -3 1189.74   41.55
  -4  -5  -3  353.41   20.76
  -4   5   3  376.54   18.35
   4  -5   3  369.16   14.52
   4  -5   3  370.93   16.83
   4   5  -3  324.67   22.05
   4   5   3  379.68   21.97
  -4  -5   3  393.80   23.12
   5   5  -3   67.34   10.86
  -5   5   3   75.04    7.93
   5  -5   3   89.59    7.62
  -5  -5  -3   80.58   10.49
   5  -5   3   80.99    6.01
  -5  -5   3   81.83   11.02
   5   5   3   94.97   11.25
   6  -5   3  154.44   10.28
  -6  -5  -3  179.09   15.03
   6   5  -3  160.35   16.77
   6  -5   3  152.57    9.15
  -6   5   3  171.79   12.45
  -6  -5   3  157.68   15.79
   6  -5  -3  147.89   13.69
   6   5   3  166.28   15.90
   7  -5   3  160.40   10.21
   7  -5   3  186.91   11.24
  -7   5   3  165.80   13.22
  -7  -5  -3  154.90   15.22
   7   5  -3  150.10   17.82
   7  -5  -3  156.93   15.21
   7   5   3  170.23   16.71
  -7  -5   3  192.28   17.91
  -8  -5  -3 1025.93   45.27
  -8   5   3 1142.16   42.97
   8  -5   3 1026.77   37.58
   8  -5   3 1055.66   37.71
   8  -5  -3 1041.43   46.61
  -8  -5   3 1076.83   50.05
   8   5   3 1066.45   48.27
  -9   5   3  269.05   18.47
  -9  -5  -3  263.68   21.57
   9  -5   3  242.91   14.51
  -9  -5   3  285.88   24.19
   9  -5  -3  234.21   21.25
   9   5   3  251.62   22.56
 -10   5   3  463.17   26.24
  10  -5   3  489.13   22.13
  10  -5   3  495.02   22.40
 -10  -5  -3  483.87   29.43
  10   5  -3  546.43   38.34
 -10  -5   3  506.64   34.15
  10  -5  -3  494.08   31.87
  10   5   3  468.28   32.57
  11  -5   3  230.65   14.81
 -11   5   3  204.06   18.89
  11  -5   3  223.64   14.65
 -11  -5  -3  208.50   21.45
  11   5  -3  172.31   28.20
 -11  -5   3  190.46   24.33
  11   5   3  207.98   24.42
  11  -5  -3  174.65   23.76
 -12  -5  -3   38.98   14.38
  12   5  -3   26.25   18.52
  12  -5   3   29.47    7.28
 -12   5   3   37.38   11.93
  12  -5   3   12.13    6.57
  12   5   3   43.91   16.14
  12  -5  -3   24.97   14.45
 -12  -5   3   35.05   16.39
  13   5  -3  172.38   36.17
 -13   5   3  156.29   21.33
  13   5   3  214.77   30.67
  13  -5  -3  162.97   29.88
 -13  -5   3  170.82   31.51
   0   6  -3  595.21   27.75
   0  -6   3  573.03   27.16
   0  -6  -3  592.61   28.39
   1   6  -3  342.92   20.73
  -1  -6  -3  336.87   20.67
   1  -6   3  348.83   18.88
  -1   6  -3  357.38   19.79
   1  -6  -3  386.63   18.02
   1  -6  -3  393.85   21.26
  -1  -6   3  385.53   21.16
   1   6   3  364.31   20.57
  -2  -6  -3 2415.46   83.09
   2  -6   3 2519.77   79.12
   2   6  -3 2530.59   84.43
   2  -6  -3 2335.09   77.26
   2   6   3 2365.68   82.23
  -2  -6   3 2439.03   83.59
  -2   6  -3 2352.37   78.44
   3  -6   3  520.76   23.22
   3   6  -3  480.63   27.55
  -3  -6  -3  515.00   26.93
   3  -6  -3  511.95   23.47
   3   6   3  507.22   26.97
  -3  -6   3  539.64   28.05
   4   6  -3 1565.97   62.04
   4  -6   3 1559.35   53.89
  -4  -6   3 1614.67   61.71
   5  -6   3  865.16   30.35
  -5   6   3  867.08   34.64
   5   6  -3  883.38   42.60
  -5  -6  -3  844.24   39.10
   5  -6   3  898.93   33.68
  -5  -6   3  891.84   41.87
   5   6   3  897.31   40.78
  -6  -6  -3  265.58   20.01
   6  -6   3  320.42   16.41
   6  -6   3  293.01   13.93
  -6   6   3  281.95   17.24
   6   6  -3  332.65   24.71
   6  -6  -3  284.56   19.08
  -6  -6   3  272.53   22.62
   6   6   3  234.46   20.26
  -7   6   3   11.95    5.53
   7   6  -3   17.13    9.63
   7  -6   3   12.78    4.27
   7  -6   3   13.87    4.77
  -7  -6  -3   26.04    7.60
   7  -6  -3   11.37    6.62
   7   6   3   15.47    8.54
  -7  -6   3   11.78    8.64
   8  -6   3  392.35   19.70
  -8   6   3  385.20   22.13
   8  -6   3  379.84   18.83
   8   6  -3  454.93   31.86
  -8  -6  -3  411.59   26.76
  -8  -6   3  398.12   29.11
   8  -6  -3  377.45   25.46
   8   6   3  437.07   28.97
   9  -6   3  134.46   11.91
   9  -6   3  135.76   11.09
  -9  -6  -3  145.94   18.47
  -9   6   3  136.48   13.74
   9   6   3  147.06   19.61
  -9  -6   3  155.60   19.00
   9  -6  -3  158.71   18.71
 -10  -6  -3   22.85   11.16
  10  -6   3    5.61    5.71
  10  -6   3    6.12    5.61
 -10   6   3   19.86    8.03
 -10  -6   3   16.86   11.39
  10  -6  -3    6.82    9.87
  10   6   3    8.67   11.86
 -11   6   3  223.52   19.49
  11  -6   3  240.09   15.42
  11  -6   3  269.57   26.14
  11   6  -3  291.50   32.95
  11   6   3  231.94   27.45
  11  -6  -3  187.75   23.66
 -11  -6   3  205.51   26.31
 -12  -6  -3   85.29   17.78
  12  -6   3   66.36   10.16
  12  -6   3   65.68   10.49
  12   6  -3   61.11   23.67
  12   6   3   70.76   21.75
 -12  -6   3   44.67   18.54
  12  -6  -3   56.11   16.79
  13   6  -3  108.65   30.23
  13   6   3  137.50   30.48
  13  -6  -3   76.23   20.99
 -13  -6   3  111.07   24.53
   0   7  -3 3946.32  128.39
   0  -7   3 4132.64  127.78
   0  -7  -3 3959.02  129.17
   1   7  -3  791.32   36.60
   1  -7   3  833.83   35.06
  -1  -7  -3  832.71   37.35
  -1  -7   3  760.20   35.59
   1   7   3  781.58   35.71
   1  -7  -3  785.33   35.91
  -1   7  -3  794.92   35.12
   2   7  -3   22.68    7.58
   2  -7   3   19.08    4.96
  -2  -7  -3   26.95    6.98
  -2   7  -3   12.99    5.33
   2  -7  -3   16.28    4.74
  -2  -7   3   26.95    7.37
   2   7   3   20.51    6.56
   2  -7  -3   24.23    6.49
   3   7  -3 1159.62   50.93
   3  -7   3 1194.91   45.11
  -3  -7  -3 1131.43   49.03
  -3  -7   3 1210.87   50.48
   3  -7  -3 1219.72   44.58
   3   7   3 1236.09   50.28
  -4  -7  -3   27.80    7.71
   4  -7   3   30.96    6.79
   4   7  -3   33.19    9.17
  -4  -7   3   30.93    8.90
   4  -7  -3   21.88    5.90
   4   7   3   21.04    7.96
   5  -7   3  250.61   12.97
   5   7  -3  239.85   21.24
  -5  -7  -3  280.14   24.55
   5  -7   3  255.82   15.85
  -5  -7   3  278.42   21.76
  -6  -7  -3   35.36    9.44
   6   7  -3   52.26   12.53
   6  -7   3   44.34    7.75
   6  -7   3   42.86    5.93
  -6  -7   3   59.81   11.65
   6   7   3   52.33   12.06
   6  -7  -3   49.70    9.59
   7  -7   3  475.44   20.88
   7   7  -3  404.41   31.67
   7  -7   3  456.57   22.83
  -7  -7  -3  475.26   29.18
  -7  -7   3  496.82   31.57
   7  -7  -3  476.94   26.86
   7   7   3  469.46   30.89
   8  -7   3 1192.59   42.92
   8   7  -3 1172.04   58.85
   8  -7   3 1216.88   45.03
  -8  -7  -3 1214.27   53.60
   8  -7  -3 1199.50   51.52
  -8  -7   3 1162.16   55.94
   8   7   3 1261.48   56.63
   9   7  -3    6.83   12.98
   9  -7   3    9.13    6.02
  -9  -7  -3    8.15    9.88
   9  -7   3   14.51    5.32
   9  -7  -3   13.73    8.44
  -9  -7   3   12.77    9.51
   9   7   3   -0.07    9.42
  10  -7   3  509.76   24.03
  10  -7   3  538.48   25.22
 -10  -7  -3  498.50   33.02
  10   7   3  492.55   36.02
 -10  -7   3  538.93   44.08
  10  -7  -3  504.51   33.25
 -11  -7  -3  121.66   22.56
  11   7  -3  155.66   26.92
  11  -7   3  135.06   12.92
  11  -7   3  148.73   14.06
  11  -7  -3  114.54   21.40
  11   7   3  122.13   23.33
 -11  -7   3  101.11   20.19
  12   7  -3  129.54   29.74
 -12  -7  -3  116.96   25.39
  12  -7   3  154.33   13.35
  12  -7   3  156.20   12.73
  12   7   3  177.65   29.42
  12  -7  -3  158.31   25.54
 -12  -7   3  139.02   28.26
  13   7  -3   46.63   28.21
  13  -7  -3  100.14   23.45
  13   7   3  113.35   27.15
 -13  -7   3   74.53   25.36
   0  -8   3  189.71   15.68
   0   8  -3  170.32   15.80
   0  -8  -3  158.43   15.31
   1  -8   3 1004.20   41.68
   1   8  -3  897.61   42.61
  -1  -8  -3 1033.12   44.62
   1   8   3  945.33   42.17
   1  -8  -3  963.35   42.97
  -1   8  -3  900.31   40.79
  -1  -8   3  958.36   42.43
   2  -8   3    1.16    3.32
  -2  -8  -3    8.97    5.03
   2   8  -3    3.13    5.47
   2  -8  -3   18.56    5.36
   2   8   3   14.77    6.50
  -2  -8   3   14.65    6.18
   2  -8  -3    9.25    5.65
  -2   8  -3   16.18    6.50
   3   8  -3  224.41   19.70
  -3  -8  -3  203.48   17.66
   3  -8   3  225.77   18.91
   3  -8  -3  192.50   13.86
   3   8   3  178.73   17.04
  -3  -8   3  177.88   17.15
   4   8  -3   30.02    9.99
  -4  -8  -3   19.11    7.19
   4  -8   3   25.41    6.69
   4   8   3   37.22   10.00
   4  -8  -3   12.63    5.34
  -4  -8   3   22.97    8.18
   5   8  -3    8.23    7.75
   5  -8   3    4.84    3.10
   5  -8   3    5.35    4.56
  -5  -8  -3    7.21    7.46
   5   8   3    0.78    7.16
  -5  -8   3   -2.13    5.39
  -6  -8  -3  513.52   31.07
   6  -8   3  505.17   21.82
   6  -8   3  484.18   25.00
   6   8  -3  492.99   34.50
  -6  -8   3  503.35   32.34
   6  -8  -3  520.10   27.50
  -7  -8  -3  202.64   20.19
   7  -8   3  179.11   12.61
   7   8  -3  175.26   22.80
   7  -8   3  187.18   14.97
  -7  -8   3  239.98   22.69
   7   8   3  229.97   23.15
   7  -8  -3  222.84   18.39
  -8  -8  -3  239.39   22.51
   8  -8   3  219.64   14.47
   8   8  -3  188.72   26.43
   8  -8   3  216.42   16.34
   8  -8  -3  227.03   20.12
   8   8   3  250.03   23.69
  -8  -8   3  241.52   24.75
   9  -8   3   63.82   11.17
  -9  -8  -3   51.83   15.13
   9   8  -3   38.47   14.87
   9  -8   3   52.26    9.98
   9  -8  -3   82.81   15.39
   9   8   3   92.25   19.91
  -9  -8   3   96.95   19.70
 -10  -8  -3   17.31   13.97
  10  -8   3   15.82    7.14
  10  -8   3   15.96    7.35
  10   8  -3    2.75   14.28
  10  -8  -3   -9.78    9.74
 -10  -8   3   10.37   12.14
  10   8   3   22.83   14.11
  11  -8   3   83.51   12.32
 -11  -8  -3   84.23   19.33
  11  -8   3   91.53   12.75
  11  -8  -3   75.84   18.43
 -11  -8   3   93.66   21.10
  11   8   3   61.52   18.99
 -12  -8  -3   24.95   19.40
  12  -8   3   20.44    7.56
  12  -8   3   19.60    7.77
  12   8  -3   -8.40   22.21
 -12  -8   3    8.99   18.11
  12  -8  -3   11.89   15.59
  12   8   3   -0.09   19.95
 -13  -8  -3  213.31   34.59
  13   8  -3  216.78   46.46
 -13  -8   3  230.11   36.36
  13  -8  -3  259.48   35.21
  13   8   3  267.44   41.53
   0  -9   3  361.45   23.81
   0   9  -3  372.73   24.52
   0  -9  -3  333.26   24.16
   1   9  -3 1234.11   53.63
  -1  -9  -3 1124.76   52.05
   1  -9   3 1274.47   51.40
  -1  -9   3 1248.50   52.46
   1  -9  -3 1224.85   52.73
   1   9   3 1196.75   51.86
  -1   9  -3 1202.46   50.83
   2   9  -3  955.24   45.17
  -2  -9  -3  865.56   43.90
   2   9   3  878.54   42.89
  -2  -9   3  898.59   43.28
  -2   9  -3  891.42   40.37
   2  -9  -3  953.40   37.60
   2  -9  -3  900.88   42.66
   3   9  -3  354.05   26.09
  -3  -9  -3  319.63   24.23
   3  -9   3  334.38   21.11
   3  -9  -3  297.60   21.95
   3   9   3  280.19   22.55
   3  -9  -3  301.22   18.55
  -3  -9   3  281.24   22.38
  -4  -9  -3   52.34   11.68
   4   9  -3   52.30   12.98
   4  -9   3   56.21    9.70
   4   9   3   80.51   14.93
   4  -9  -3   68.00   11.06
  -4  -9   3   62.51   12.58
   4  -9  -3   69.29   10.12
  -5  -9  -3  254.10   21.39
   5  -9   3  246.15   14.39
   5  -9   3  253.54   18.65
   5   9  -3  248.89   25.23
   5   9   3  198.76   20.74
  -5  -9   3  231.28   21.46
   6   9  -3  339.88   29.77
  -6  -9  -3  261.65   23.96
   6  -9   3  355.08   21.76
   6  -9   3  322.41   17.23
  -6  -9   3  303.22   26.84
   6  -9  -3  358.19   22.20
   7  -9   3 1583.59   59.60
  -7  -9  -3 1572.54   68.00
   7  -9   3 1571.41   54.90
   7   9  -3 1548.50   72.41
  -7  -9   3 1664.40   71.17
   7  -9  -3 1675.97   63.43
  -8  -9  -3  186.17   22.86
   8  -9   3  231.22   17.88
   8  -9   3  223.77   15.38
   8   9  -3  216.07   27.09
   8   9   3  210.65   25.14
  -8  -9   3  249.05   24.97
   8  -9  -3  229.14   20.37
  -9  -9  -3   58.23   15.64
   9  -9   3   65.42   10.68
   9   9  -3   55.78   17.67
   9  -9   3   52.81   10.20
   9   9   3   68.83   18.56
   9  -9  -3   77.37   17.10
  -9  -9   3   82.72   18.42
  10  -9   3  229.23   18.72
  10   9  -3  241.35   32.70
 -10  -9  -3  244.47   27.65
  10  -9   3  256.15   17.88
  10  -9  -3  249.33   25.02
  10   9   3  299.60   33.82
 -10  -9   3  269.15   30.21
 -11  -9  -3  213.70   28.86
  11   9  -3  277.97   37.45
  11  -9   3  231.91   17.20
  11  -9   3  181.73   17.33
  11  -9  -3  181.73   24.70
  12  -9   3   73.11   13.21
  12  -9  -3   36.84   20.19
  12   9   3   77.23   24.51
   0 -10  -3    9.16    6.06
   0 -10   3    6.30    5.66
   0  10  -3   11.38    7.75
   1  10  -3  339.54   26.43
   1 -10   3  348.67   28.70
  -1 -10  -3  338.48   25.60
  -1 -10   3  371.40   25.31
   1  10   3  347.39   25.15
   1 -10  -3  351.78   25.58
  -1  10  -3  342.40   25.02
   2  10  -3  126.57   17.35
   2 -10   3  172.65   16.18
  -2 -10  -3  156.12   17.43
   2 -10  -3  144.82   13.39
  -2 -10   3  153.52   17.03
  -2  10  -3  154.36   16.61
   2  10   3  145.30   17.41
   2 -10  -3  141.16   16.03
   3  10  -3  372.56   28.58
   3 -10   3  396.51   24.99
  -3 -10  -3  406.39   28.48
   3  10   3  422.92   28.73
   3 -10  -3  336.94   21.07
   3 -10  -3  391.53   26.81
  -3 -10   3  388.74   27.54
   4 -10   3   68.44   11.97
   4  10  -3   78.96   16.27
  -4 -10  -3   68.50   13.57
  -4 -10   3   81.52   14.08
   4 -10  -3   97.32   14.96
   4  10   3   72.70   14.78
   4 -10  -3   78.92   11.23
   5 -10   3  153.01   11.44
   5  10  -3  134.76   20.25
   5 -10   3  154.46   15.21
  -5 -10  -3  153.75   19.57
   5 -10  -3  107.46   14.98
  -5 -10   3  101.49   16.32
   5  10   3  149.72   19.24
   6  10  -3  297.16   29.75
   6 -10   3  353.99   23.42
   6 -10   3  380.63   19.35
  -6 -10  -3  339.43   27.38
  -6 -10   3  311.50   27.31
   6  10   3  376.08   30.75
   6 -10  -3  315.56   22.64
   7  10  -3  180.07   25.12
   7 -10   3  186.32   13.97
   7 -10   3  203.74   18.32
  -7 -10  -3  198.76   21.38
  -7 -10   3  212.38   25.21
   7 -10  -3  182.93   18.31
   8 -10   3  238.89   19.43
   8 -10   3  238.26   16.43
  -8 -10  -3  247.51   26.48
   8  10  -3  270.64   28.88
  -8 -10   3  185.93   23.93
   8 -10  -3  236.51   21.61
   9 -10   3   98.92   15.90
   9 -10   3  131.57   13.90
  -9 -10  -3  178.24   24.25
   9  10  -3  167.70   28.37
  -9 -10   3  185.99   26.94
   9  10   3  151.34   24.14
   9 -10  -3  135.79   20.63
  10 -10   3   76.75   14.85
  10  10  -3  113.98   27.78
  10 -10   3   92.18   13.58
 -10 -10  -3  100.30   20.53
  10 -10  -3  118.81   21.05
 -10 -10   3  136.65   23.80
  10  10   3   87.71   23.10
 -11 -10  -3  -19.94   16.74
  11 -10   3   19.68    8.92
  11  10  -3   13.53   24.70
  11 -10   3   29.42    9.87
  11 -10  -3   23.44   14.75
 -11 -10   3   27.94   16.68
  11  10   3    7.78   19.44
 -12 -10  -3   21.12   23.97
  12 -10   3    0.95    8.74
  12  10  -3   39.22   31.34
 -12 -10   3   -7.38   22.65
  12  10   3  -14.71   22.04
   0 -11  -3   67.32   13.36
   0  11  -3   79.31   14.89
   0 -11   3   56.10   11.80
  -1 -11  -3  478.20   32.71
   1  11  -3  554.92   35.43
   1 -11   3  467.92   30.07
   1 -11  -3  480.60   31.96
  -1 -11   3  527.17   32.77
   1  11   3  533.76   32.95
  -1  11  -3  498.78   32.22
   2 -11   3  242.27   21.16
  -2 -11  -3  183.89   20.55
   2  11  -3  280.75   30.33
   2  11   3  242.12   22.76
   2 -11  -3  307.03   28.56
   2 -11  -3  257.51   17.82
  -2  11  -3  263.39   22.10
  -2 -11   3  250.54   22.67
  -3 -11  -3  245.94   22.96
   3  11  -3  276.77   26.03
   3 -11   3  269.21   21.86
   3 -11  -3  226.65   21.61
  -3 -11   3  258.16   23.54
   3 -11  -3  232.87   17.55
   3  11   3  226.78   23.48
   4  11  -3   85.90   18.14
   4 -11   3  123.04   14.87
  -4 -11  -3  119.97   17.29
   4 -11  -3  142.98   14.01
   4 -11  -3  136.39   16.81
  -4 -11   3  121.82   18.10
   4  11   3  112.87   18.60
   5 -11   3   68.12    8.86
   5  11  -3   78.20   17.89
   5 -11   3   49.42   11.00
  -5 -11  -3   70.87   15.18
   5  11   3   71.79   17.18
   5 -11  -3   48.45   12.13
   5 -11  -3   61.27   11.61
  -5 -11   3   71.69   15.49
   6 -11   3   85.88   13.33
   6  11  -3   68.01   18.97
   6 -11   3   99.62   10.95
  -6 -11  -3   89.85   16.42
   6  11   3   88.07   18.39
  -6 -11   3   73.18   16.15
   6 -11  -3   94.56   17.29
   7 -11   3  792.13   39.25
   7  11  -3  792.79   50.81
   7 -11   3  805.35   33.90
  -7 -11  -3  844.41   47.54
   7  11   3  763.59   48.72
   7 -11  -3  789.93   44.21
  -7 -11   3  736.59   47.17
   7 -11  -3  766.46   39.41
   8  11  -3  197.62   29.32
   8 -11   3  182.48   19.39
   8 -11   3  211.97   16.39
   8 -11  -3  182.28   22.47
   8 -11  -3  193.95   20.31
  -8 -11   3  203.68   25.70
   9 -11   3  112.07   16.66
   9  11  -3   45.33   23.28
   9 -11   3   86.30   13.21
  -9 -11  -3   71.35   20.15
   9 -11  -3   88.88   17.53
   9 -11  -3   83.10   17.20
   9  11   3   63.20   21.08
  -9 -11   3   53.96   17.56
  10 -11   3   28.38   10.15
  10 -11   3   27.53   10.62
  10  11  -3   16.83   20.97
 -10 -11  -3   21.31   16.40
  10 -11  -3   30.09   13.66
 -10 -11   3    3.05   16.63
  10  11   3   24.04   20.38
 -11 -11  -3   68.93   22.46
  11  11  -3   26.23   24.46
  11 -11   3   34.80   10.94
  11 -11   3   49.73   12.09
  11 -11  -3   42.17   17.06
 -11 -11   3   28.53   20.05
  11  11   3   49.30   25.01
  11 -11  -3   33.80   17.02
  12 -11   3   44.66   11.78
 -12 -11  -3   79.31   26.44
  12 -11   3   47.85   13.37
  12  11  -3   47.36   35.21
  12 -11  -3   42.13   19.44
  12 -11  -3   53.13   21.60
   0 -12  -3    6.91    8.02
   0 -12   3   10.75    7.21
   0  12  -3   13.40   10.49
   1 -12   3  888.29   45.56
  -1 -12  -3  948.83   49.72
   1  12  -3  922.49   48.92
  -1 -12   3  897.97   46.88
  -1  12  -3  890.24   46.99
  -2 -12  -3  418.50   31.39
   2 -12   3  453.03   29.90
   2  12  -3  422.24   34.26
   2 -12  -3  426.34   31.59
  -2 -12   3  470.94   32.98
  -2  12  -3  462.93   30.15
   2  12   3  410.58   31.43
  -3 -12  -3   16.66    9.20
   3  12  -3    5.89   10.85
   3 -12   3   23.04    9.59
  -3 -12   3    9.75    8.56
   3  12   3   -0.91   10.40
   3 -12  -3   14.53    6.43
   3 -12  -3   20.13    8.56
   4  12  -3  545.48   41.77
  -4 -12  -3  598.42   39.37
   4 -12   3  608.09   35.39
  -4 -12   3  681.82   41.36
   4 -12  -3  674.71   39.67
   4 -12  -3  646.95   32.59
   4  12   3  630.00   40.72
  -5 -12  -3  615.07   40.70
   5 -12   3  571.71   34.28
   5  12  -3  589.86   42.94
   5  12   3  587.09   41.75
   5 -12  -3  627.94   32.57
  -5 -12   3  672.26   42.09
   5 -12  -3  638.03   38.98
   6 -12   3  229.97   20.61
  -6 -12  -3  234.77   25.55
   6  12  -3  267.34   32.96
   6 -12   3  206.52   16.27
  -6 -12   3  269.36   27.46
   6 -12  -3  267.30   26.21
   6  12   3  254.77   27.85
   7 -12   3  177.26   19.46
   7  12  -3  166.47   28.30
  -7 -12  -3  160.79   22.64
   7 -12   3  162.72   15.07
   7  12   3  217.44   27.12
  -7 -12   3  232.27   26.51
   7 -12  -3  195.35   24.38
   7 -12  -3  185.00   20.02
   8  12  -3   94.77   25.99
   8 -12   3  144.06   15.17
  -8 -12  -3  114.94   21.07
   8 -12   3  150.65   22.91
   8  12   3  130.77   27.91
   8 -12  -3  140.76   19.01
  -8 -12   3  134.86   24.34
   9 -12   3  236.65   18.85
   9  12  -3  180.07   35.09
   9 -12   3  234.57   22.60
  -9 -12  -3  205.28   29.21
   9 -12  -3  227.26   23.96
  -9 -12   3  224.15   30.74
   9 -12  -3  255.30   28.27
  10  12  -3   52.21   27.69
 -10 -12  -3   63.28   21.64
  10 -12   3   71.84   15.61
  10 -12   3   66.60   14.84
 -10 -12   3   93.74   23.93
  10 -12  -3   90.10   19.90
  10  12   3   59.96   24.00
  11 -12   3  187.48   21.32
  11  12  -3  264.46   50.43
  11 -12   3  210.47   21.51
  11  12   3  177.18   40.04
  11 -12  -3  218.40   29.45
  11 -12  -3  281.16   31.16
   0 -13   3  849.61   45.44
   0  13  -3  757.64   45.25
   0 -13  -3  803.46   54.29
   1  13  -3   97.86   18.96
   1 -13   3   63.57   15.03
  -1 -13  -3   74.77   16.57
  -1  13  -3   46.63   13.25
  -1 -13   3   68.13   15.80
   1 -13  -3   45.53   13.33
   2 -13   3   21.25    9.67
  -2 -13  -3   23.97   12.86
   2  13  -3   13.96   12.30
  -2  13  -3   21.86   10.73
   2 -13  -3   28.02   11.15
   2  13   3   27.14   11.82
  -2 -13   3   12.55    8.34
  -3 -13  -3   72.93   16.75
   3  13  -3   46.55   15.86
   3 -13   3   83.73   15.12
  -3 -13   3   71.69   19.33
   3  13   3   70.86   17.06
   3 -13  -3   49.91   10.67
   3 -13  -3   75.89   16.03
   4  13  -3   34.80   16.54
   4 -13   3   35.53   11.36
  -4 -13  -3   25.67   12.20
   4  13   3    9.87   11.67
  -4 -13   3   30.39   12.46
   4 -13  -3   30.00   13.47
   4 -13  -3   33.13    9.94
   5 -13   3   59.41   13.98
   5  13  -3   62.68   19.61
  -5 -13  -3   31.06   13.56
   5  13   3   47.39   17.20
  -5 -13   3   55.00   16.88
   5 -13  -3   61.49   13.05
   5 -13  -3   49.29   14.62
  -6 -13  -3  170.41   24.30
   6 -13   3  220.98   17.43
   6 -13   3  234.53   22.49
   6  13  -3  198.32   31.08
   6 -13  -3  278.33   28.11
  -6 -13   3  274.67   28.74
   6  13   3  193.07   30.42
   7 -13   3  197.47   17.12
   7 -13   3  206.17   26.27
  -7 -13  -3  193.82   28.05
   7  13  -3  166.64   35.65
   7 -13  -3  176.46   20.53
   7  13   3  216.94   29.81
   7 -13  -3  185.92   24.69
  -7 -13   3  183.53   26.20
   8 -13   3  202.14   17.30
   8 -13   3  198.92   21.24
  -8 -13  -3  174.01   25.67
   8  13  -3  157.12   31.30
   8 -13  -3  169.58   21.74
  -8 -13   3  172.46   28.54
   8  13   3  176.26   30.36
   8 -13  -3  198.99   26.86
   9 -13   3   74.18   15.28
   9 -13   3  102.22   17.61
   9  13  -3   97.81   28.91
  -9 -13  -3   48.77   19.99
   9 -13  -3   82.02   19.23
   9 -13  -3   46.96   15.53
  -9 -13   3   65.34   20.78
   9  13   3   66.95   23.42
  10 -13   3   74.35   16.43
  10 -13   3   57.28   14.06
 -10 -13  -3   51.35   22.00
  10  13  -3   56.14   30.88
  10 -13  -3   35.33   16.96
 -10 -13   3   56.99   21.48
  11  13  -3   55.93   39.84
  11 -13   3   57.34   14.36
 -11 -13  -3   59.71   26.68
  11 -13   3   29.29   14.30
  11 -13  -3   57.23   22.19
  11  13   3   45.63   30.63
  11 -13  -3   52.21   20.30
   0 -14   3   69.44   15.73
   0  14  -3   74.71   18.82
   0 -14  -3  118.46   21.77
  -1 -14  -3  857.83   57.12
   1  14  -3  814.89   50.26
   1 -14   3  784.01   44.62
  -1 -14   3  836.43   47.16
   1 -14  -3  746.47   46.15
  -1  14  -3  682.83   43.88
   2 -14   3  285.09   26.33
  -2 -14  -3  317.18   29.36
   2  14  -3  360.72   33.47
   2 -14  -3  306.90   28.68
  -2  14  -3  325.14   28.93
  -2 -14   3  286.67   29.07
   2  14   3  227.01   27.39
   3  14  -3   24.67   15.81
   3 -14   3   24.07    9.97
  -3 -14  -3   -1.04    9.73
   3 -14  -3   18.81    8.40
  -3 -14   3   18.67   10.67
   3  14   3   21.36   14.71
   3 -14  -3    9.69   10.09
   4 -14   3  373.71   29.45
   4  14  -3  388.09   37.92
  -4 -14  -3  399.95   34.13
   4 -14  -3  403.94   27.24
  -4 -14   3  419.66   34.19
   4  14   3  412.52   37.94
   4 -14  -3  367.55   33.28
   5  14  -3  250.24   33.22
  -5 -14  -3  229.11   26.96
   5 -14   3  213.40   23.54
  -5 -14   3  260.32   30.88
   5 -14  -3  247.01   28.01
   5  14   3  232.40   30.42
   5 -14  -3  243.09   20.73
   6 -14   3   10.30    9.34
  -6 -14  -3    3.56   14.11
   6 -14   3    2.16    6.67
   6  14  -3   29.15   20.03
  -6 -14   3   17.56   13.67
   6 -14  -3    0.89    7.64
   6  14   3    6.99   17.69
   6 -14  -3   34.06   13.56
   7 -14   3   92.92   18.25
  -7 -14  -3   74.51   19.68
   7 -14   3   90.02   13.52
   7  14  -3   83.34   30.87
   7 -14  -3   92.85   17.52
  -7 -14   3  117.72   25.65
   7  14   3  106.68   26.94
   7 -14  -3   71.15   19.65
  -8 -14  -3   55.98   17.38
   8 -14   3   84.33   18.83
   8 -14   3   59.51   12.15
   8  14  -3    9.66   25.30
   8 -14  -3   60.73   15.00
   8 -14  -3   59.08   18.71
   8  14   3   48.20   23.59
  -8 -14   3   74.88   21.46
   9 -14   3   51.36   12.29
  -9 -14  -3   89.59   23.22
   9  14  -3   46.48   30.74
   9 -14   3   63.61   16.33
   9 -14  -3   43.42   16.01
   9 -14  -3    5.82   16.46
   9  14   3   67.52   29.16
  -9 -14   3   92.63   25.04
 -10 -14  -3   88.44   27.51
  10  14  -3   80.65   36.45
  10 -14   3   90.62   15.78
  10 -14   3   71.69   17.37
  10 -14  -3   95.21   24.28
 -10 -14   3   62.81   25.46
  10 -14  -3  130.72   25.83
  10  14   3   75.65   31.47
   0 -15   3  617.04   40.99
   0 -15  -3  603.09   42.58
   0  15  -3  546.42   42.89
  -1 -15  -3  173.67   23.53
   1  15  -3  176.46   26.56
   1 -15   3  174.44   22.05
  -1 -15   3  168.48   22.84
  -1  15  -3  141.45   25.69
   1 -15  -3  177.38   24.20
   2  15  -3  273.95   34.29
   2 -15   3  223.17   24.66
   2 -15  -3  225.13   26.13
  -2  15  -3  222.86   27.89
  -2 -15   3  236.08   26.57
   3 -15   3  581.79   38.57
  -3 -15  -3  493.48   38.83
   3  15  -3  540.20   44.46
   3 -15  -3  530.68   31.71
  -3 -15   3  474.23   38.84
   3  15   3  485.25   40.45
   3 -15  -3  492.25   39.40
   4 -15   3  161.78   20.76
  -4 -15  -3  160.92   24.16
   4  15  -3  110.58   22.92
   4  15   3  169.41   32.01
   4 -15  -3  104.60   17.55
  -4 -15   3  135.96   22.91
   4 -15  -3  145.65   22.94
   5 -15   3  171.46   22.58
  -5 -15  -3  168.34   26.92
   5  15  -3  171.89   33.44
   5 -15  -3  204.61   20.16
  -5 -15   3  228.77   28.27
   5  15   3  172.44   31.03
   5 -15  -3  165.05   25.62
   6 -15   3  108.02   21.85
  -6 -15  -3  113.32   24.99
   6 -15   3  115.20   15.07
   6  15  -3  143.46   31.36
   6 -15  -3  157.89   30.25
  -6 -15   3  166.63   27.95
   6  15   3  185.10   32.78
   6 -15  -3   87.37   18.17
   7  15  -3   15.96   25.73
   7 -15   3   61.05   16.73
   7 -15   3   39.68   11.62
  -7 -15  -3   40.39   18.78
   7 -15  -3   50.23   15.06
  -7 -15   3   50.38   21.17
   7 -15  -3   55.73   16.89
   7  15   3   74.07   25.62
  -8 -15  -3   29.05   22.29
   8 -15   3   51.38   12.24
   8 -15   3   34.28   14.93
   8  15  -3   53.86   28.51
  -8 -15   3   36.33   20.65
   8  15   3   35.68   26.26
   8 -15  -3   40.11   14.48
   8 -15  -3   52.20   18.92
   9  15  -3  -16.17   36.45
  -9 -15  -3   13.81   22.58
   9 -15   3   34.25   15.00
   9  15   3   30.38   26.91
  -9 -15   3   28.78   25.51
   9 -15  -3   36.76   17.19
   9 -15  -3   16.34   16.47
  10 -15   3   34.64   16.01
  10 -15   3   41.01   14.84
 -10 -15  -3   56.03   36.84
  10  15  -3   62.60   42.47
  10  15   3   52.74   30.29
  10 -15  -3   41.35   21.69
 -10 -15   3   58.23   25.71
  10 -15  -3   87.56   21.07
   0 -16   3  200.18   26.14
   0 -16  -3  108.97   21.47
  -1 -16  -3  296.46   31.44
   1 -16   3  296.17   31.22
   1  16  -3  398.37   37.87
  -1  16  -3  316.76   32.74
  -1 -16   3  349.96   32.44
   1 -16  -3  256.86   30.38
  -2 -16  -3  428.24   37.04
   2 -16   3  358.51   31.65
   2  16  -3  449.16   40.61
  -2 -16   3  401.54   35.21
   2 -16  -3  352.83   26.78
   2 -16  -3  392.20   37.74
   3 -16   3  285.77   30.16
  -3 -16  -3  348.54   40.48
   3  16  -3  262.76   35.27
   3  16   3  301.83   35.10
   3 -16  -3  248.47   24.17
   3 -16  -3  299.17   32.33
  -3 -16   3  249.06   28.79
   4 -16   3    2.48    9.94
  -4 -16  -3    6.36   14.31
   4  16  -3   -2.49   18.86
   4 -16  -3    0.33   10.18
  -4 -16   3   16.88   15.93
   4  16   3   39.55   20.38
   4 -16  -3   13.11   13.73
   5 -16   3  144.45   24.12
   5  16  -3  160.16   34.74
  -5 -16  -3  168.82   28.05
   5 -16   3  181.85   18.00
   5 -16  -3  146.86   19.27
  -5 -16   3  133.56   26.65
   5 -16  -3  118.04   23.00
   6 -16   3   66.50   16.85
   6  16  -3   80.30   28.54
   6 -16   3   83.54   15.43
  -6 -16  -3   68.22   20.82
   6  16   3   95.37   27.64
  -6 -16   3   80.36   21.90
   6 -16  -3  120.53   21.01
   6 -16  -3   83.90   18.38
  -7 -16  -3   52.30   22.14
   7 -16   3   37.19   12.25
   7 -16   3   36.91   14.23
   7  16  -3   34.53   28.38
   7 -16  -3   20.94   14.74
   7  16   3   -6.52   24.11
  -7 -16   3    4.49   19.22
   8 -16   3    3.36   13.33
   8 -16   3    4.21   11.02
  -8 -16  -3   39.04   23.56
   8  16  -3   18.23   32.21
   8 -16  -3  -14.11   17.37
   8 -16  -3   -8.41   15.42
   8  16   3   -5.25   29.49
   9 -16   3  129.55   21.98
   9 -16   3  122.07   21.62
   9  16  -3   70.79   38.78
   9 -16  -3  102.71   23.20
   9  16   3   89.94   32.57
  -9 -16   3   94.72   31.57
   9 -16  -3   93.23   25.83
   0 -17   3    9.74   11.85
   0 -17  -3   28.84   15.72
   0  17  -3   38.75   20.25
   1 -17   3  429.04   37.79
   1  17  -3  532.94   45.90
  -1 -17  -3  493.31   40.89
  -1  17  -3  488.88   41.67
  -1 -17   3  402.73   39.44
   1 -17  -3  523.90   41.98
  -2 -17  -3  191.55   31.27
   2 -17   3  178.68   26.73
   2  17  -3  140.50   37.15
   2 -17  -3  156.95   27.84
   2 -17  -3  175.66   21.05
  -2 -17   3  165.72   26.80
  -3 -17  -3  107.80   25.45
   3  17  -3   97.37   30.36
   3 -17   3   92.47   20.63
   3 -17  -3   70.28   19.96
  -3 -17   3  102.11   23.03
   3  17   3   44.25   22.77
   3 -17  -3   74.94   15.64
  -4 -17  -3   40.43   19.11
   4  17  -3   28.78   29.59
   4 -17   3  102.15   20.79
  -4 -17   3   87.93   23.06
   4 -17  -3   97.23   20.18
   4  17   3   61.58   24.82
   4 -17  -3   50.22   20.14
   5 -17   3   46.16   13.00
  -5 -17  -3   81.54   22.94
   5  17  -3   83.09   30.18
   5 -17   3   83.25   19.81
  -5 -17   3   54.57   20.17
   5 -17  -3   43.21   17.46
   5  17   3   65.53   24.76
   5 -17  -3  113.51   18.73
   6  17  -3   -2.88   28.53
  -6 -17  -3   42.59   21.41
   6 -17   3   20.23   15.68
  -6 -17   3  -44.51   19.31
   6 -17  -3   19.04   18.40
   6 -17  -3   -2.74   13.74
   6  17   3   42.36   27.80
   7  17  -3  132.16   42.52
  -7 -17  -3  221.49   35.50
   7 -17   3  211.44   26.79
   7 -17   3  240.62   29.35
   7  17   3  185.53   38.30
  -7 -17   3  184.23   35.62
   7 -17  -3  199.75   34.01
   8 -17   3   56.18   19.08
  -8 -17  -3   95.99   26.93
   8  17  -3   98.76   47.54
   8 -17  -3   69.84   23.20
   8  17   3   85.94   34.31
   8 -17  -3  124.17   27.09
  -8 -17   3   42.72   26.11
   0 -18   3  117.71   23.77
   0 -18  -3  137.31   26.95
   1 -18   3   49.45   16.44
  -1 -18  -3   62.40   18.33
  -1 -18   3   53.65   17.94
   1 -18  -3   46.47   18.96
   2  18  -3   43.99   29.44
  -2 -18  -3   -5.16   15.44
   2 -18  -3   17.11   12.68
   2 -18  -3   24.42   16.27
  -2 -18   3   16.19   15.11
  -3 -18  -3  265.66   35.64
   3  18  -3  270.80   44.18
   3 -18   3  342.95   34.73
   3 -18  -3  327.46   37.16
  -3 -18   3  343.54   39.80
   3 -18  -3  332.88   28.67
  -4 -18  -3   40.39   20.43
   4 -18   3   12.97   14.70
   4 -18  -3    9.29   17.13
  -4 -18   3   16.07   19.87
   4  18   3   21.21   25.16
   4 -18  -3   35.04   14.00
   5 -18   3   87.53   18.03
  -5 -18  -3   39.63   24.14
   5 -18   3   69.80   20.50
   5  18  -3   98.37   36.27
   5  18   3  108.64   32.56
  -5 -18   3   65.23   23.39
   5 -18  -3   88.54   18.38
   5 -18  -3   63.13   21.77
   6 -18   3   57.59   19.42
  -6 -18  -3   25.92   23.86
   6 -18   3   50.75   14.05
   6  18  -3   91.48   41.51
   6 -18  -3   47.59   18.48
   6 -18  -3   52.29   19.00
   6  18   3   38.41   31.10
  -6 -18   3   57.92   23.65
   7 -18   3   26.14   19.58
  -7 -18  -3   29.43   25.18
   7  18  -3   81.28   39.94
   7 -18   3   11.80   13.43
  -7 -18   3   60.14   24.96
   7  18   3  -33.13   32.52
   7 -18  -3   19.05   20.37
   8 -18   3   32.70   18.19
   8  18  -3   66.29   47.48
  -8 -18  -3   47.49   30.57
   8  18   3   29.50   46.45
   8 -18  -3   11.04   22.52
   8 -18  -3   13.10   20.58
  -8 -18   3   33.85   27.50
   0 -19   3   16.20   16.78
   0 -19  -3   26.19   19.07
   1 -19   3  492.98   42.16
  -1 -19  -3  495.64   45.59
  -1 -19   3  508.25   46.72
   1 -19  -3  480.27   45.14
  -2 -19  -3   27.25   20.52
   2 -19   3    5.67   16.79
   2 -19  -3   21.45   17.99
  -2 -19   3   60.78   22.51
  -3 -19  -3  169.52   34.43
   3 -19   3  252.44   33.35
   3  19  -3  229.54   48.48
  -3 -19   3  217.42   37.64
   3 -19  -3  232.71   27.73
   3 -19  -3  249.15   39.38
  -4 -19  -3   99.72   27.36
   4 -19   3  147.79   29.01
   4  19  -3  110.52   37.87
  -4 -19   3  195.09   34.66
   4 -19  -3  143.81   30.29
   4 -19  -3  148.08   25.67
   5 -19   3    0.94   16.03
   5 -19   3   -2.43   13.19
  -5 -19  -3    7.82   21.73
   5  19  -3   27.73   37.32
   5  19   3  -30.19   29.78
   5 -19  -3    8.69   18.86
   5 -19  -3  -18.36   17.16
  -5 -19   3    3.32   21.22
   6 -19   3  122.07   26.87
   6  19  -3   80.46   43.03
  -6 -19  -3   67.65   31.23
   6 -19   3   56.37   18.24
   6 -19  -3   69.77   23.88
   6  19   3   42.08   38.28
   6 -19  -3   98.05   23.55
  -6 -19   3  115.98   29.05
   7  19  -3  266.15   71.66
   7 -19   3  223.20   33.55
   7  19   3  196.12   52.94
  -7 -19   3  168.91   37.73
   7 -19  -3  159.00   35.08
   0 -20   3   11.33   17.59
   0 -20  -3   22.43   19.79
  -1 -20  -3    5.51   23.04
   1 -20   3   12.49   19.17
  -1 -20   3  -29.22   19.39
   2 -20   3   96.65   24.98
  -2 -20  -3   69.60   25.83
  -2 -20   3  130.26   27.74
   2 -20  -3   92.84   27.84
   2 -20  -3  103.84   23.22
  -3 -20  -3   40.02   24.33
   3 -20   3   14.03   16.96
   3 -20  -3   17.17   23.26
  -3 -20   3   48.31   23.23
   3 -20  -3   40.96   18.95
   4 -20   3  303.05   40.86
  -4 -20  -3  307.86   44.06
   4 -20  -3  361.66   46.09
   4 -20  -3  372.91   38.80
  -4 -20   3  336.96   45.04
  -5 -20  -3   11.29   27.51
   5 -20   3   50.64   22.47
   5 -20   3    3.36   16.06
   5 -20  -3   30.04   24.87
   5 -20  -3   16.59   18.81
  -5 -20   3   35.74   27.81
   0 -21   3   15.90   22.87
   0 -21  -3   66.61   28.56
   1 -21   3   65.93   25.69
  -1 -21  -3   73.15   31.43
   1 -21  -3   52.31   22.79
  -1 -21   3   36.66   23.33
   1 -21  -3   26.77   25.54
   2 -21   3   -4.27   23.38
  -2 -21  -3    2.99   22.10
  -2 -21   3  -19.73   21.84
   2 -21  -3  -30.85   24.16
   2 -21  -3   -4.21   19.86
  -3 -21  -3  160.75   38.60
   3 -21   3  117.44   27.08
  -3 -21   3  180.62   37.76
   3 -21  -3  165.05   37.18
   0   0  -4 1479.58   46.65
   0   0   4 1433.58   46.04
   1   0  -4 1325.99   44.18
  -1   0   4 1319.73   43.62
  -1   0  -4 1304.28   41.02
   1   0   4 1302.05   40.53
   2   0   4    0.60    0.87
   2   0  -4   -0.69    2.13
  -2   0   4   -0.86    2.12
  -2   0  -4    1.37    1.17
  -3   0  -4  909.48   28.06
   3   0  -4  875.82   35.41
  -3   0   4  905.79   34.90
  -3   0  -4  923.85   27.24
  -4   0  -4  619.65   19.16
  -4   0  -4  609.44   18.53
   4   0  -4  585.64   27.97
  -4   0   4  626.31   27.57
   5   0   4 2603.17   77.66
   5   0  -4 2578.16   88.15
  -5   0   4 2643.70   86.59
  -5   0  -4 2623.49   75.48
  -6   0  -4    8.80    2.20
   6   0   4    8.55    2.74
  -6   0   4    8.37    4.83
   6   0  -4   -2.94    4.02
  -7   0  -4  898.71   28.56
   7   0   4  859.59   31.80
  -7   0   4  875.60   42.15
  -8   0   4  200.38   16.95
   8   0  -4  226.62   20.67
   8   0   4  182.64   12.57
  -8   0  -4  196.74    9.45
  -9   0   4   68.16   12.87
  -9   0  -4   77.03    6.23
   9   0  -4   82.61   15.91
   9   0   4   71.16   10.51
 -10   0  -4   -0.72    3.07
 -10   0   4    3.00    7.63
  10   0   4   -0.55    5.59
  10   0  -4    2.04    9.81
 -11   0   4  245.99   21.97
  11   0  -4  231.67   26.63
  11   0   4  245.64   17.73
 -12   0   4    8.51   11.53
  12   0  -4   14.35   15.72
  12   0   4   29.37    9.41
  13   0  -4  532.35   48.07
  13   0   4  456.47   25.08
 -13   0   4  448.67   33.69
  14   0  -4    6.50   22.80
  14   0   4   -3.43    7.84
 -14   0   4  -12.39   16.84
   0   1   4 1943.66   60.60
   0   1  -4 1957.78   61.77
   0  -1   4 2013.75   61.57
   0  -1  -4 2010.91   61.38
  -1   1   4   93.30    6.80
   1   1  -4   88.49    7.38
   1  -1   4   88.45    5.49
  -1  -1  -4   95.95    5.77
   1  -1  -4   70.97    6.45
   1   1   4   75.55    5.12
  -1   1  -4   89.41    5.64
   2  -1   4  493.27   17.21
   2   1  -4  522.36   23.64
  -2   1   4  534.86   22.24
  -2  -1  -4  518.61   19.81
  -2  -1  -4  531.91   18.52
   2  -1  -4  549.74   23.10
  -2  -1   4  599.47   23.99
  -2   1  -4  579.13   17.90
  -3  -1  -4  548.70   18.66
   3   1  -4  540.74   25.46
  -3  -1  -4  547.31   20.50
  -3   1   4  541.73   23.69
   3  -1  -4  597.72   25.36
  -3  -1   4  574.48   25.18
   4   1  -4  610.98   28.97
  -4  -1  -4  643.08   22.50
  -4   1   4  658.77   27.68
  -4  -1   4  661.99   28.78
   4   1   4  604.22   22.72
   4  -1  -4  587.75   27.85
  -5  -1  -4  421.66   16.96
  -5   1   4  397.80   21.44
   5   1  -4  417.75   23.74
  -5  -1   4  474.39   23.96
   5  -1  -4  421.59   23.54
   5   1   4  437.72   18.18
   6  -1   4  158.39    7.64
   6   1  -4  152.24   15.06
  -6   1   4  158.97   13.13
  -6  -1  -4  140.02    9.02
   6   1   4  152.77   10.38
  -6  -1   4  143.23   13.79
   7  -1   4  264.77   12.22
  -7  -1  -4  270.45   13.16
  -7   1   4  272.45   18.52
  -7  -1   4  248.34   18.79
   7   1   4  250.80   14.94
   8  -1   4   57.99    6.90
  -8   1   4   69.69   10.33
  -8  -1   4   78.46   11.31
   8  -1  -4   64.12   13.36
   8   1   4   81.56    9.55
   9   1  -4   93.60   15.99
   9  -1   4   55.87    8.25
  -9   1   4   59.94   11.80
  -9  -1  -4   72.65    7.82
   9  -1  -4   45.99   12.36
  -9  -1   4   51.46   11.05
   9   1   4   52.72   10.18
 -10  -1  -4  482.64   19.98
  10   1  -4  475.74   33.73
 -10   1   4  468.20   28.35
  10  -1   4  489.62   22.21
  10   1   4  444.87   24.71
  10  -1  -4  472.38   32.77
 -10  -1   4  448.42   29.14
  11   1  -4  523.03   38.69
 -11   1   4  554.93   33.05
 -11  -1  -4  592.88   22.71
  11  -1   4  588.39   25.98
 -11  -1   4  622.73   35.46
  11  -1  -4  656.45   40.22
  11   1   4  575.64   29.28
 -12  -1  -4  279.22   13.19
  12  -1   4  282.63   17.66
 -12   1   4  296.82   26.12
  12   1  -4  289.34   34.38
  12  -1  -4  310.48   38.88
 -12  -1   4  365.63   28.23
  12   1   4  316.72   22.33
  13   1  -4   13.82   20.59
 -13  -1   4   43.09   16.93
  13   1   4   22.84   11.33
  13  -1  -4    4.81   19.23
  14   1  -4  117.58   30.35
 -14   1   4  128.73   27.35
 -14  -1   4  117.58   24.04
  14   1   4  116.07   18.61
  14  -1  -4  129.93   29.28
   0   2   4 5351.04  152.87
   0  -2  -4 5088.02  152.98
   0   2  -4 5254.28  154.40
   0  -2   4 5325.61  154.28
   1  -2   4 4982.68  149.26
  -1   2   4 5248.64  151.13
   1   2  -4 4972.58  153.11
  -1  -2  -4 5136.22  149.39
  -1  -2   4 5186.26  153.11
   1  -2  -4 5195.11  151.71
  -1   2  -4 5347.35  149.86
  -2  -2  -4  151.48    9.32
   2   2  -4  137.27   10.49
   2  -2   4  139.62    6.68
  -2  -2  -4  145.15    7.63
  -2   2   4  145.81    9.43
  -2   2  -4  135.20    6.75
   2  -2  -4  128.14    9.41
   3   2  -4 1967.87   71.26
  -3   2   4 2099.99   68.64
  -3  -2  -4 2099.94   67.24
   3  -2  -4 2229.80   70.54
  -3  -2   4 2244.77   72.13
  -4   2   4  132.77   10.34
   4   2  -4  139.55   12.36
  -4  -2  -4  132.90    9.18
  -4  -2   4  128.17   11.65
   4   2   4  117.26    8.95
   4  -2  -4  141.78   11.82
  -5  -2  -4  536.02   22.28
  -5   2   4  555.52   25.37
   5   2  -4  538.36   28.66
   5   2   4  534.84   23.07
  -5  -2   4  525.37   27.36
   6   2  -4  164.88   16.09
  -6  -2  -4  139.89   10.38
  -6   2   4  184.54   16.23
   6   2   4  160.73   11.64
  -6  -2   4  146.83   13.97
   7  -2   4  428.31   15.44
  -7   2   4  453.16   24.02
  -7  -2  -4  419.24   19.79
   7   2   4  441.15   21.94
  -7  -2   4  402.76   25.43
   7  -2  -4  365.34   24.23
  -8  -2  -4  119.43   10.49
   8  -2   4  116.32    7.68
  -8   2   4   98.98   11.36
   8   2   4   99.14   11.47
   8  -2  -4  146.46   16.66
  -8  -2   4   97.97   16.31
  -9  -2  -4  171.07   13.01
   9  -2   4  157.50   10.17
   9   2  -4  140.24   19.84
  -9   2   4  193.30   16.90
   9   2   4  188.81   15.78
   9  -2  -4  188.88   20.22
  -9  -2   4  154.04   17.79
  10   2  -4  101.22   20.23
  10  -2   4  110.95    9.55
 -10  -2  -4  117.62   11.91
 -10   2   4  106.16   14.51
  10   2   4  114.16   18.29
 -10  -2   4  108.65   16.66
  10  -2  -4  160.63   21.02
 -11  -2  -4  231.94   14.95
 -11   2   4  201.63   20.47
  11  -2   4  223.72   13.31
  11   2  -4  256.01   28.70
  11   2   4  183.29   19.24
  11  -2  -4  201.63   24.70
 -11  -2   4  213.85   22.42
  12   2  -4  132.51   27.97
  12  -2   4  141.74   10.49
 -12   2   4  137.37   18.95
 -12  -2  -4  124.85   18.01
  12   2   4  168.53   20.05
 -12  -2   4  132.30   21.14
 -13   2   4  103.95   22.02
  13   2  -4   96.52   25.04
  13   2   4  118.93   20.62
 -13  -2   4   85.21   19.32
  13  -2  -4  147.87   31.04
   0  -3  -4  120.43    7.95
   0   3  -4  123.15    9.17
   0   3   4  115.16    7.61
  -1   3   4  419.26   18.05
   1  -3   4  399.98   17.29
  -1  -3  -4  421.21   17.24
   1   3  -4  420.57   20.22
   1  -3  -4  419.77   18.41
  -1  -3   4  431.97   20.31
  -1   3  -4  427.75   17.79
   2  -3   4 2392.97   72.59
   2   3  -4 2311.94   79.31
  -2   3   4 2323.14   75.56
  -2  -3  -4 2404.49   77.23
  -2  -3   4 2436.89   79.39
  -2   3  -4 2516.75   73.00
   2  -3  -4 2549.78   77.51
   3   3  -4 1418.35   53.48
  -3   3   4 1422.59   49.30
  -3  -3  -4 1484.30   50.43
   3  -3   4 1431.92   43.63
  -3  -3   4 1434.89   53.10
   3  -3  -4 1444.94   50.72
   3   3   4 1480.83   49.59
  -4  -3  -4   57.15    7.23
   4   3  -4   45.09    9.18
  -4   3   4   69.81    7.78
  -4  -3   4   52.68    8.22
   4   3   4   55.75    7.26
   4  -3  -4   59.40    7.74
  -5   3   4  428.70   21.61
   5   3  -4  439.40   25.88
  -5  -3  -4  422.51   20.72
   5   3   4  454.98   22.02
  -5  -3   4  451.41   25.46
  -6   3   4  168.64   19.28
  -6  -3  -4  207.10   13.88
   6   3  -4  195.50   17.58
   6   3   4  200.68   14.41
  -6  -3   4  196.70   16.57
   7   3  -4 1293.79   56.61
  -7   3   4 1325.30   49.92
   7  -3   4 1255.32   39.46
  -7  -3  -4 1298.80   47.60
   7  -3   4 1317.38   39.35
   7   3   4 1335.93   50.07
   7  -3  -4 1289.99   53.41
  -7  -3   4 1363.96   55.01
  -8  -3  -4   86.20   10.70
   8  -3   4   93.54    6.12
  -8   3   4   91.95   10.71
   8  -3  -4   74.95   13.85
   8   3   4   69.48   11.12
  -8  -3   4   88.96   12.85
   9  -3   4   14.44    3.67
  -9   3   4   14.18    6.89
   9  -3  -4    5.06    8.46
   9   3   4   16.70    7.47
  -9  -3   4    1.95    7.57
  10   3  -4  396.72   32.41
 -10   3   4  365.57   23.99
  10  -3   4  379.73   15.82
 -10  -3  -4  381.95   21.86
  10   3   4  391.34   25.52
 -10  -3   4  373.07   28.11
  10  -3  -4  390.80   30.03
 -11  -3  -4  831.36   34.29
 -11   3   4  788.94   38.86
  11   3  -4  754.28   48.40
  11   3   4  852.21   40.40
  11  -3  -4  825.68   46.19
 -11  -3   4  737.97   42.61
  12   3  -4  -10.40   15.50
 -12  -3  -4    2.95    8.19
 -12   3   4   11.21   11.08
 -12  -3   4   17.30   13.34
  12   3   4   -5.18   10.74
 -13   3   4   55.16   16.35
  13   3  -4  101.05   26.36
  13   3   4   95.60   17.94
  13  -3  -4  128.17   27.91
 -13  -3   4  143.43   24.91
   0   4  -4 1472.44   51.34
   0  -4   4 1483.90   51.15
   0  -4  -4 1509.09   49.24
  -1  -4  -4 1207.92   44.32
   1  -4   4 1188.40   41.85
  -1   4   4 1182.38   41.47
   1   4  -4 1204.06   45.03
  -1  -4   4 1262.61   45.08
   1  -4  -4 1217.17   42.41
  -1   4  -4 1257.59   42.60
  -2  -4  -4  168.52   17.65
   2   4  -4  150.51   12.47
  -2   4   4  153.30    9.92
   2  -4   4  139.16    8.69
  -2   4  -4  119.25    8.58
  -2  -4   4  105.02   10.50
   2  -4  -4  124.31    9.74
   3  -4   4  175.72    8.99
  -3   4   4  197.22   11.92
  -3  -4  -4  164.66   12.78
   3   4  -4  173.27   14.28
   3  -4  -4  167.35   11.83
   3   4   4  149.59   11.83
  -3  -4   4  156.83   13.90
  -3   4  -4  149.54    8.33
   4  -4   4  167.99    8.27
   4  -4   4  168.89    7.04
   4   4  -4  165.25   15.02
  -4  -4  -4  172.71   12.93
  -4   4   4  175.17   11.96
  -4  -4   4  149.32   13.59
   4  -4  -4  156.82   12.34
   4   4   4  149.22   12.45
   5  -4   4   78.59    5.15
  -5   4   4   76.66    8.31
  -5  -4  -4   70.97    9.35
   5  -4   4   84.63    4.53
   5   4  -4   88.11   11.77
  -5  -4   4   79.29   10.93
   5   4   4   83.20    9.67
   6   4  -4  441.56   28.38
  -6  -4  -4  435.42   22.84
   6  -4   4  455.11   16.99
   6  -4   4  427.57   15.15
  -6   4   4  418.43   22.88
  -6  -4   4  459.44   27.10
   6   4   4  436.52   23.89
  -7  -4  -4   74.86   10.53
   7  -4   4   88.94    6.73
  -7   4   4   81.10    9.63
   7  -4   4   79.96    5.52
   7   4  -4   92.78   14.05
  -7  -4   4   76.49   12.98
   7  -4  -4   80.04   12.52
   7   4   4   80.42   11.78
  -8  -4  -4  190.16   15.85
  -8   4   4  176.60   15.03
   8  -4   4  192.53    9.03
   8  -4   4  179.32    9.07
   8   4  -4  191.70   20.89
  -8  -4   4  197.28   19.15
   8  -4  -4  207.22   18.73
   8   4   4  246.99   18.92
  -9   4   4  353.99   21.95
   9  -4   4  329.87   13.43
  -9  -4  -4  354.88   21.88
   9  -4   4  321.62   13.48
   9   4   4  348.05   23.99
   9  -4  -4  316.81   25.41
 -10   4   4  277.52   21.27
 -10  -4  -4  265.50   20.34
  10  -4  -4  294.49   25.53
 -10  -4   4  305.42   26.27
  10   4   4  245.30   23.01
 -11  -4  -4   24.02   10.41
  11   4  -4   20.56   14.50
 -11   4   4   23.32    9.85
  11  -4  -4   21.19   12.66
 -11  -4   4   25.59   13.86
  11   4   4   38.60   12.68
 -12  -4  -4   39.60   10.99
  12   4  -4   39.20   19.43
 -12   4   4   21.52   12.34
  12   4   4   24.86   12.84
 -12  -4   4    0.63   14.15
  13   4  -4   44.37   24.40
 -13   4   4   74.20   16.25
  13  -4  -4   56.76   21.47
  13   4   4   84.22   18.78
 -13  -4   4   52.03   19.50
   0   5  -4   25.13    5.49
   0  -5   4   24.07    5.61
   0  -5  -4   17.97    4.07
   1  -5   4  109.51    9.35
   1   5  -4  135.41   11.56
  -1  -5  -4  108.63   10.49
  -1   5  -4  118.92    9.95
   1  -5  -4  125.43    9.37
  -1  -5   4  117.13   10.69
  -2   5   4  609.30   25.43
   2  -5   4  614.34   25.03
   2   5  -4  622.91   29.97
  -2  -5  -4  610.41   28.76
  -2   5  -4  627.33   25.53
   2  -5  -4  620.35   26.15
  -2  -5   4  607.20   29.09
  -3   5   4 1958.46   65.14
  -3  -5  -4 2040.26   69.88
   3  -5   4 1946.50   62.67
   3   5  -4 1899.12   70.79
   3  -5  -4 1948.66   66.14
  -3  -5   4 1962.38   70.62
  -3   5  -4 2030.79   62.33
   4  -5   4  294.53   14.01
  -4  -5  -4  285.79   18.68
  -4   5   4  311.36   16.90
   4   5  -4  282.75   20.66
   4  -5  -4  325.86   18.31
  -4  -5   4  309.04   20.68
   4   5   4  284.96   18.86
   5  -5   4  615.92   22.86
  -5   5   4  606.79   26.96
   5  -5   4  624.70   20.65
   5   5  -4  576.66   32.28
  -5  -5  -4  585.48   28.85
  -5  -5   4  554.78   31.14
   5   5   4  558.93   29.15
   6  -5   4  215.08    9.82
   6   5  -4  198.61   20.15
   6  -5   4  196.86   10.76
  -6  -5  -4  194.23   16.24
  -6   5   4  188.30   14.35
  -6  -5   4  225.72   19.86
   6   5   4  238.03   18.24
   7  -5   4 1016.42   32.91
  -7  -5  -4 1009.20   42.42
   7  -5   4  986.99   32.06
   7   5  -4  941.34   47.86
  -7   5   4  978.14   40.19
   7   5   4  944.12   43.10
   7  -5  -4  930.78   42.98
  -7  -5   4  961.59   46.61
   8  -5   4  173.65    9.79
   8   5  -4  172.15   21.62
   8  -5   4  186.17    9.39
  -8  -5  -4  170.57   16.52
  -8   5   4  168.60   15.08
  -8  -5   4  138.42   17.22
   8  -5  -4  163.00   17.66
   8   5   4  153.60   17.38
   9  -5   4  387.66   15.68
   9   5  -4  386.01   32.93
   9  -5   4  403.47   16.20
  -9   5   4  404.11   24.37
  -9  -5  -4  405.82   25.38
   9  -5  -4  439.10   29.14
  -9  -5   4  404.70   29.50
   9   5   4  423.47   27.55
 -10   5   4   54.27   10.80
  10   5   4   67.11   15.02
 -10  -5   4   64.42   15.53
  10  -5  -4   70.41   15.65
 -11  -5  -4  383.85   26.57
  11   5  -4  369.01   36.49
 -11   5   4  362.51   25.41
 -11  -5   4  387.01   32.30
  11  -5  -4  410.57   32.13
  11   5   4  382.86   29.92
  12   5  -4   55.22   22.17
 -12  -5  -4   52.27   14.26
 -12   5   4   85.44   16.32
  12  -5  -4   54.16   28.84
 -12  -5   4   63.54   18.18
  12   5   4   64.78   18.35
 -13   5   4   41.00   14.99
  13   5  -4   47.45   25.68
  13  -5  -4   20.60   19.92
  13   5   4   38.28   18.20
 -13  -5   4   17.52   18.59
   0  -6  -4  293.22   18.60
   0  -6   4  276.50   17.22
   0   6  -4  261.61   17.66
   1   6  -4  230.08   16.62
  -1  -6  -4  226.61   16.45
  -1  -6   4  212.49   15.63
  -1   6  -4  221.38   15.11
   1  -6  -4  226.64   13.80
  -2  -6  -4  718.54   34.83
   2   6  -4  770.61   36.16
   2  -6   4  786.64   31.69
  -2   6  -4  812.89   32.45
   2   6   4  783.77   34.79
   2  -6  -4  809.14   32.18
  -2  -6   4  841.89   36.68
   3  -6   4  150.33   11.11
   3   6  -4  180.22   16.04
  -3  -6  -4  160.22   14.31
  -3   6  -4  167.69   11.52
   3  -6  -4  158.26   12.18
  -3  -6   4  168.96   14.89
  -4  -6  -4  901.45   39.61
   4  -6   4  905.61   33.27
  -4   6   4  931.84   35.65
   4   6  -4  871.60   41.98
  -4  -6   4  837.59   40.36
   4   6   4  884.07   45.05
   4  -6  -4  828.79   36.06
   5  -6   4  247.95   11.85
   5  -6   4  264.81   14.24
  -5  -6  -4  302.21   19.95
   5   6  -4  283.26   22.43
  -5   6   4  268.39   16.89
  -5  -6   4  270.94   20.85
   5   6   4  316.07   21.12
   6  -6   4  402.97   16.34
   6   6  -4  407.89   28.45
   6  -6   4  445.41   18.88
  -6   6   4  411.36   22.59
  -6  -6  -4  370.95   23.94
  -6  -6   4  383.90   26.61
   6   6   4  389.77   25.51
   7   6  -4  195.56   21.18
   7  -6   4  170.05   10.98
   7  -6   4  164.32    9.77
  -7  -6  -4  197.86   17.03
  -7   6   4  183.19   14.76
   7  -6  -4  204.44   17.48
  -7  -6   4  161.51   17.79
   7   6   4  184.84   18.50
   8  -6   4  127.05    9.53
  -8   6   4   94.65   12.47
   8   6  -4  143.83   20.96
  -8  -6  -4  160.95   17.43
   8  -6   4  134.54    9.22
   8   6   4  158.93   19.02
  -8  -6   4  170.96   19.30
   8  -6  -4  196.74   18.69
  -9  -6  -4  339.60   25.33
   9  -6   4  327.34   15.24
  -9   6   4  321.12   21.62
   9  -6   4  341.38   14.86
   9   6  -4  344.36   30.21
  -9  -6   4  344.01   28.51
   9  -6  -4  319.19   25.66
   9   6   4  329.57   26.59
  10   6  -4  140.07   23.62
 -10   6   4  136.09   15.91
 -10  -6  -4  135.25   18.99
  10  -6   4  136.71    8.57
  10   6   4  136.00   21.39
 -10  -6   4  143.44   20.70
  10  -6  -4  166.55   22.58
 -11  -6  -4  105.33   20.37
 -11   6   4   47.50   12.13
 -11  -6   4   43.55   16.88
  11   6   4   65.27   16.01
  11  -6  -4   17.81   13.50
  12   6  -4   -9.28   19.79
 -12  -6  -4   34.55   14.88
 -12   6   4   10.00   20.39
  12   6   4  -10.00   15.72
 -12  -6   4   42.72   18.48
  12  -6  -4   27.95   15.30
  13   6  -4   64.14   30.03
  13  -6  -4   55.28   21.94
 -13  -6   4   42.31   21.93
  13   6   4   70.73   20.86
   0  -7   4 1068.35   44.06
   0   7  -4 1132.79   45.54
   0  -7  -4 1077.13   45.68
   1   7  -4   83.61   11.33
  -1  -7  -4   67.49   10.76
   1  -7   4  113.95   11.08
  -1  -7   4   82.05   10.43
  -1   7  -4  100.53   11.49
   1  -7  -4   72.77    8.34
   1  -7  -4   73.69   10.13
  -2  -7  -4    7.58    5.51
   2  -7   4   14.32    4.77
   2   7  -4   15.94    6.76
  -2   7  -4    8.59    5.61
  -2  -7   4   -0.51    4.04
   2   7   4    4.83    4.32
   2  -7  -4   10.05    3.88
   3   7  -4 1402.61   58.32
   3  -7   4 1423.77   51.48
  -3  -7  -4 1447.42   57.37
   3  -7  -4 1419.73   52.05
  -3   7  -4 1405.60   50.55
  -3  -7   4 1410.89   57.49
   3   7   4 1454.32   56.68
   4  -7   4   76.13    8.60
  -4  -7  -4   62.47   10.34
   4   7  -4   73.73   13.13
   4  -7  -4   80.64   10.02
  -4  -7   4   70.65   11.52
  -5  -7  -4   81.82   12.54
   5  -7   4   68.54    6.30
   5  -7   4   78.78    8.77
   5   7  -4   83.90   14.17
   5  -7  -4   60.78    9.30
   5   7   4   66.75   12.37
  -5  -7   4   75.07   13.59
   6  -7   4  574.00   24.39
   6  -7   4  500.35   20.82
   6   7  -4  587.05   35.81
  -6  -7  -4  486.98   29.78
   6   7   4  560.87   32.47
  -6  -7   4  563.39   33.95
   7  -7   4 1208.52   45.30
  -7   7   4 1231.43   49.52
   7  -7   4 1252.07   43.02
  -7  -7  -4 1322.05   55.59
   7   7  -4 1312.95   61.33
   7   7   4 1349.22   57.76
  -7  -7   4 1408.33   60.34
   7  -7  -4 1378.31   54.89
   8  -7   4   12.64    4.40
  -8   7   4    9.27    5.93
  -8  -7  -4   12.61    9.10
   8   7  -4   13.20   10.91
   8  -7   4    7.30    4.82
   8  -7  -4   -3.02    7.24
   8   7   4   15.86    9.84
  -8  -7   4   12.27    8.85
   9   7  -4  111.38   21.70
  -9   7   4  141.55   14.84
   9  -7   4  123.68   10.66
   9  -7   4  136.37   10.16
  -9  -7  -4  152.21   18.83
   9   7   4  126.51   20.11
  -9  -7   4  166.19   21.32
   9  -7  -4  118.65   17.81
  10   7  -4  509.77   41.67
 -10  -7  -4  478.56   32.74
  10  -7   4  521.70   20.38
  10  -7   4  501.23   19.78
  10   7   4  473.42   35.57
  10  -7  -4  451.08   33.25
 -10  -7   4  475.67   35.26
 -11  -7  -4  136.88   22.40
  11  -7  -4  124.67   22.87
  11   7   4  111.63   21.39
 -11  -7   4  109.52   21.48
 -12  -7  -4   39.24   18.07
  12   7  -4   36.38   26.02
 -12  -7   4   36.29   18.36
  12   7   4   38.01   30.22
  12  -7  -4   51.68   18.27
  13   7  -4   24.88   28.72
  13   7   4   34.95   20.58
 -13  -7   4   54.57   24.10
   0   8  -4  345.30   22.79
   0  -8   4  358.48   22.33
   0  -8  -4  352.15   23.56
  -1  -8  -4 1493.09   60.05
   1   8  -4 1477.93   59.41
   1  -8   4 1455.88   56.15
   1  -8  -4 1446.09   58.61
  -1  -8   4 1500.00   58.82
   1  -8  -4 1501.73   53.36
  -2  -8  -4  138.94   15.22
   2  -8   4  146.07   12.93
   2   8  -4  152.48   16.17
   2   8   4  125.54   14.57
   2  -8  -4  134.71   11.51
   2  -8  -4  155.74   14.95
  -2  -8   4  128.36   14.08
  -2   8  -4  109.31   12.63
   3  -8   4  461.35   24.24
  -3  -8  -4  472.25   28.46
   3   8  -4  443.39   29.04
   3  -8  -4  472.68   23.98
  -3   8  -4  459.62   23.81
   3   8   4  417.66   26.59
  -3  -8   4  487.92   29.35
   4  -8   4   20.94    6.07
  -4  -8  -4   36.13    9.30
   4   8  -4   28.07   10.02
   4   8   4   58.43   11.03
  -4  -8   4   38.63    9.95
   4  -8  -4   34.14    7.45
   5  -8   4  142.73    9.47
   5  -8   4  114.26   11.48
   5   8  -4  117.39   17.90
  -5  -8  -4  150.81   16.18
   5  -8  -4  125.37   12.87
  -5  -8   4  125.57   16.18
   6  -8   4  271.62   14.14
   6  -8   4  255.51   16.93
  -6  -8  -4  269.64   21.81
   6   8  -4  241.44   24.51
   6   8   4  334.95   25.63
  -6  -8   4  355.67   26.33
   7  -8   4  323.56   18.46
   7  -8   4  315.36   15.88
   7   8  -4  304.43   27.77
  -7  -8  -4  292.36   24.27
   7  -8  -4  320.91   22.38
   7   8   4  287.60   24.83
  -7  -8   4  316.10   26.79
   8  -8   4  293.85   17.11
  -8  -8  -4  259.52   24.31
   8   8  -4  278.49   27.83
   8  -8   4  256.76   14.81
  -8  -8   4  317.40   28.27
   8   8   4  225.54   24.49
   8  -8  -4  263.61   22.82
   9   8  -4   46.63   17.74
   9  -8   4   40.05    8.09
  -9  -8  -4   44.35   13.85
   9  -8   4   39.38    8.70
  -9  -8   4   34.68   14.80
   9  -8  -4   33.90   11.70
   9   8   4    9.63   12.90
  10  -8   4  176.22   12.02
 -10  -8  -4  197.68   23.40
  10   8  -4  168.76   28.48
  10  -8   4  179.41   12.70
 -10  -8   4  174.88   24.02
  10  -8  -4  172.14   22.19
  10   8   4  130.54   25.58
  11   8  -4   51.90   24.56
 -11  -8  -4   62.88   20.97
  11   8   4   60.42   19.48
 -11  -8   4   32.29   15.27
 -12  -8  -4  143.34   24.69
  12   8   4  129.12   24.93
  12  -8  -4  163.84   28.15
 -12  -8   4  109.11   26.13
  13   8  -4   19.74   30.10
 -13  -8  -4  -21.24   20.61
 -13  -8   4   57.69   24.02
  13   8   4   66.76   25.35
  13  -8  -4   51.47   21.48
   0  -9   4 1796.28   66.84
   0  -9  -4 1646.22   68.08
   0   9  -4 1731.60   69.28
   1   9  -4  228.71   19.66
  -1  -9  -4  205.13   19.05
  -1  -9   4  208.96   18.21
   1  -9  -4  216.39   15.29
  -1   9  -4  212.89   18.24
   1  -9  -4  218.29   19.66
   2  -9   4  459.21   26.59
  -2  -9  -4  441.67   29.47
   2   9  -4  446.35   29.75
   2  -9  -4  533.12   25.81
  -2   9  -4  543.58   28.91
   2  -9  -4  500.58   29.82
  -2  -9   4  526.16   30.64
   2   9   4  545.67   30.61
   3  -9   4  281.15   19.15
   3   9  -4  267.02   23.38
  -3  -9  -4  278.06   22.36
   3  -9  -4  283.68   18.20
   3   9   4  252.12   21.83
  -3  -9   4  316.06   23.69
  -3   9  -4  226.01   18.08
   3  -9  -4  245.54   20.21
  -4  -9  -4   50.68   12.20
   4  -9   4   37.34    8.14
   4   9  -4   41.77   11.83
   4  -9  -4   26.60    7.34
   4   9   4   42.08   11.65
  -4  -9   4   22.85    8.74
   5   9  -4   12.46    9.54
   5  -9   4   11.29    5.63
  -5  -9  -4   20.57    8.61
   5   9   4   11.01    8.14
   5  -9  -4   20.28    7.52
  -5  -9   4   14.68    7.70
  -6  -9  -4  242.17   25.78
   6  -9   4  189.67   15.49
   6   9  -4  219.34   24.45
   6  -9   4  210.31   12.91
  -6  -9   4  184.68   20.85
   7  -9   4  392.73   18.73
  -7  -9  -4  350.23   27.97
   7   9  -4  388.85   32.99
   7  -9   4  388.95   22.17
  -7  -9   4  366.24   29.73
   7   9   4  357.79   28.29
   7  -9  -4  378.69   25.77
   8  -9   4  179.14   15.35
   8   9  -4  171.91   26.11
  -8  -9  -4  200.66   22.94
   8  -9   4  173.20   12.99
  -8  -9   4  194.95   23.24
   8   9   4  211.67   24.55
   8  -9  -4  226.96   21.03
   9   9  -4  136.23   25.57
   9  -9   4  147.35   13.76
   9  -9   4  133.08   12.20
  -9  -9  -4  121.89   22.25
   9  -9  -4  131.22   19.61
   9   9   4  121.46   23.67
  -9  -9   4  136.17   22.24
  10  -9   4  136.48   15.47
  10  -9   4  151.30   12.46
  10   9  -4  175.76   30.72
 -10  -9  -4  180.43   24.89
  10   9   4   91.65   22.15
  10  -9  -4  114.29   20.35
 -10  -9   4  101.69   21.84
  11  -9   4   67.26    9.38
 -11  -9  -4   62.32   19.42
  11   9  -4   56.43   26.40
  11  -9   4   68.82    8.78
 -11  -9   4   79.94   22.61
 -12  -9  -4   13.12   20.46
  12   9  -4   19.99   28.96
  12  -9  -4   44.77   20.20
 -12  -9   4   34.68   24.84
  12   9   4   61.08   23.34
   0 -10   4   55.88   17.13
   0 -10  -4   78.18   13.11
   0  10  -4   84.96   13.93
  -1 -10  -4 1768.10   73.28
   1  10  -4 1900.25   74.84
   1 -10   4 1911.88   70.68
  -1 -10   4 1744.07   71.10
   1 -10  -4 1845.78   73.50
  -1  10  -4 1752.35   70.69
   2  10  -4  467.76   33.28
   2 -10   4  459.18   27.59
  -2 -10  -4  453.20   30.96
   2  10   4  515.32   31.55
   2 -10  -4  463.46   25.39
  -2 -10   4  507.51   31.00
   2 -10  -4  453.98   29.93
  -2  10  -4  455.99   28.42
   3 -10   4  223.26   18.29
   3  10  -4  259.23   23.41
  -3 -10  -4  287.62   23.65
   3 -10  -4  232.61   20.69
  -3 -10   4  251.45   22.79
  -3  10  -4  216.46   18.40
   3 -10  -4  218.97   16.79
   3  10   4  238.31   22.04
   4 -10   4   33.39    8.47
   4  10  -4   23.46   11.22
  -4 -10  -4   45.67   12.90
   4 -10  -4   38.69   10.23
   4  10   4   35.90   11.46
   4 -10  -4   33.15    8.44
  -4 -10   4   38.04   12.14
   5  10  -4  373.62   31.41
  -5 -10  -4  381.75   27.92
   5 -10   4  344.62   22.53
   5 -10  -4  339.70   23.06
  -5 -10   4  328.38   27.42
   5  10   4  345.91   28.70
  -6 -10  -4   86.27   15.48
   6  10  -4   78.82   18.53
   6 -10   4   86.94    9.29
   6 -10   4   67.30   11.24
  -6 -10   4   71.24   15.76
   6  10   4   92.85   18.14
  -7 -10  -4   21.89   11.04
   7 -10   4   18.02    7.69
   7 -10   4   15.51    5.55
   7  10  -4   16.52   13.88
  -7 -10   4   16.35   11.36
   7 -10  -4   14.34    8.63
  -8 -10  -4  271.36   27.89
   8 -10   4  300.80   20.61
   8 -10   4  325.05   18.24
   8  10  -4  315.95   33.65
   8 -10  -4  320.84   25.24
   8  10   4  304.75   30.42
  -8 -10   4  309.10   29.77
  -9 -10  -4  108.50   21.60
   9 -10   4   92.16   11.66
   9  10  -4   95.70   23.67
   9 -10   4   95.58   13.10
   9 -10  -4   74.81   15.98
  -9 -10   4   73.10   18.60
   9  10   4   98.59   21.34
  10 -10   4  190.11   16.01
  10  10  -4  145.52   30.79
 -10 -10  -4  152.57   28.52
  10 -10   4  173.17   14.50
 -10 -10   4  108.48   23.86
  10  10   4  176.83   29.08
  10 -10  -4  174.70   24.11
  11 -10   4   29.41    7.57
  11 -10   4   32.76    7.80
 -11 -10  -4   28.40   20.01
  11  10  -4   31.58   23.97
 -11 -10   4   39.07   19.20
  12  10  -4   52.74   31.62
 -12 -10  -4   34.33   24.17
 -12 -10   4   72.99   27.26
  12  10   4   32.78   23.56
  12 -10  -4   17.81   20.11
   0  11  -4 1927.80   79.18
   0 -11   4 2118.53   79.40
   0 -11  -4 1985.56   80.68
  -1 -11  -4  282.90   24.00
   1  11  -4  236.62   23.32
   1 -11   4  238.93   20.76
  -1  11  -4  254.21   22.51
  -1 -11   4  241.12   25.33
   1 -11  -4  255.56   23.17
   2  11  -4  413.25   31.76
   2 -11   4  411.06   27.29
  -2 -11  -4  381.68   29.84
  -2  11  -4  470.59   29.40
   2 -11  -4  429.73   25.18
  -2 -11   4  400.52   28.96
   3 -11   4   19.99    8.46
   3  11  -4   28.28   13.50
  -3 -11  -4   12.60    8.06
   3 -11  -4   12.56    6.75
   3 -11  -4   17.87    8.79
  -3 -11   4   28.38    9.98
   3  11   4   39.75   12.63
  -3  11  -4   25.69    9.41
  -4 -11  -4  196.51   21.38
   4 -11   4  204.76   18.41
   4  11  -4  200.47   24.36
   4 -11  -4  203.63   20.31
   4 -11  -4  181.22   16.26
  -4 -11   4  171.78   20.87
   4  11   4  139.29   19.65
   5 -11   4  423.90   25.73
   5  11  -4  336.71   31.10
  -5 -11  -4  412.54   31.32
   5 -11  -4  362.62   27.96
  -5 -11   4  311.14   28.63
   5 -11  -4  365.09   24.40
   5  11   4  402.78   30.99
  -6 -11  -4  169.50   21.96
   6  11  -4  152.98   24.41
   6 -11   4  171.77   13.28
   6 -11   4  174.64   17.20
   6  11   4  145.29   21.76
  -6 -11   4  176.11   21.77
   6 -11  -4  148.19   19.89
   7 -11   4  136.34   16.21
   7 -11   4  142.37   12.41
  -7 -11  -4  129.54   21.65
   7  11  -4  171.33   27.00
   7  11   4  113.19   22.68
  -7 -11   4  142.20   22.01
   8  11  -4  141.40   28.38
   8 -11   4  122.22   15.75
   8 -11   4  139.02   13.29
  -8 -11  -4  105.91   22.38
   8 -11  -4  129.76   18.70
  -8 -11   4  134.11   24.85
   9 -11   4  110.64   14.93
  -9 -11  -4  146.52   23.67
   9 -11   4  109.95   12.98
   9  11  -4  103.30   24.53
   9  11   4  124.13   27.91
   9 -11  -4   76.59   16.51
  -9 -11   4   79.25   22.00
  10  11  -4  226.89   38.15
  10 -11   4  266.96   19.69
  10 -11   4  226.00   17.46
 -10 -11  -4  205.20   29.91
 -10 -11   4  285.31   34.46
  10  11   4  261.95   35.70
 -11 -11  -4  123.91   26.72
  11 -11   4   93.98   14.16
  11 -11   4  115.48   14.28
  11  11  -4  137.65   34.65
  11 -11  -4  160.17   29.12
  11  11   4  116.85   29.49
 -11 -11   4  158.36   33.75
  12  11  -4   20.07   35.38
  12 -11  -4  100.05   23.92
 -12 -11   4   63.99   24.07
  12 -11  -4  150.02   33.79
   0 -12  -4  115.93   17.38
   0 -12   4  139.07   16.78
   0  12  -4  113.84   18.02
   1  12  -4  522.27   36.71
  -1 -12  -4  517.85   35.35
   1 -12   4  545.42   32.87
  -1  12  -4  516.82   33.70
  -1 -12   4  497.35   33.08
   1 -12  -4  478.27   33.94
   2 -12   4  342.68   25.89
   2  12  -4  361.90   30.79
  -2 -12  -4  328.67   28.58
  -2 -12   4  341.65   27.95
  -2  12  -4  359.24   27.85
   2 -12  -4  340.91   22.63
   2 -12  -4  368.31   29.08
   3 -12   4   89.66   14.37
   3  12  -4  117.96   20.74
  -3 -12  -4   68.60   15.21
   3 -12  -4  115.82   16.49
  -3 -12   4   83.45   15.99
  -3  12  -4   80.94   14.23
   3  12   4   46.13   14.43
   3 -12  -4   82.32   11.96
  -4 -12  -4  115.82   18.32
   4  12  -4  111.15   22.78
   4 -12   4  128.55   16.56
   4 -12  -4  126.32   18.46
   4 -12  -4  137.05   14.83
  -4 -12   4  132.59   19.40
   4  12   4  152.22   21.37
  -5 -12  -4   33.38   11.56
   5 -12   4   11.46    8.31
  -5 -12   4   21.94   12.22
   5 -12  -4   21.48    8.64
   5 -12  -4   13.57   10.35
   5  12   4   28.24   13.87
   6 -12   4  114.66   12.09
   6  12  -4  101.85   22.72
  -6 -12  -4  127.40   20.41
   6 -12   4  130.56   16.55
   6  12   4  139.32   22.58
   6 -12  -4   98.80   17.64
   6 -12  -4  143.53   17.69
  -6 -12   4  133.71   20.98
   7 -12   4   57.93   10.66
   7 -12   4   63.79   13.53
  -7 -12  -4   57.37   17.46
   7  12  -4   56.16   20.64
   7 -12  -4   40.46   13.77
  -7 -12   4   37.58   13.98
   7  12   4   53.29   18.70
   8  12  -4   77.28   24.12
   8 -12   4   84.05   15.43
   8 -12   4   58.83   11.31
   8 -12  -4   54.58   13.77
  -8 -12   4   64.47   17.94
   9  12  -4  386.67   43.16
   9 -12   4  397.80   26.05
  -9 -12  -4  314.04   34.20
   9 -12   4  378.42   22.77
   9 -12  -4  410.62   35.42
   9 -12  -4  404.78   32.10
  -9 -12   4  378.03   39.13
   9  12   4  334.32   39.38
  10 -12   4  188.03   17.35
  10 -12   4  206.07   20.00
  10  12  -4  134.98   35.15
 -10 -12  -4  182.09   31.32
  10 -12  -4  192.15   29.45
 -10 -12   4  312.89   39.01
  10  12   4  117.58   29.05
  11 -12   4   73.09   15.64
  11 -12   4   61.28   11.72
  11  12  -4   90.05   36.62
 -11 -12  -4   49.00   25.96
  11 -12  -4   82.68   22.42
  11  12   4   45.88   27.21
  11 -12  -4   60.80   20.46
   0 -13  -4  582.93   38.88
   0  13  -4  584.46   38.97
   0 -13   4  625.93   37.86
   1  13  -4  292.23   28.31
  -1 -13  -4  270.61   26.98
   1 -13   4  285.68   25.52
   1 -13  -4  259.76   25.51
  -1 -13   4  286.81   27.18
  -1  13  -4  304.49   27.06
   2 -13   4  469.47   31.81
   2  13  -4  455.89   36.24
  -2 -13  -4  510.75   36.35
  -2 -13   4  464.48   33.46
   2 -13  -4  432.70   33.39
   2 -13  -4  440.22   27.62
  -2  13  -4  403.61   31.34
   3 -13   4  364.41   27.76
  -3 -13  -4  346.08   30.50
   3  13  -4  337.25   32.64
  -3 -13   4  413.33   32.52
   3 -13  -4  389.26   30.97
   3 -13  -4  376.28   24.77
   3  13   4  375.99   31.69
  -4 -13  -4  394.29   33.20
   4 -13   4  405.29   29.23
   4  13  -4  438.32   38.38
  -4 -13   4  397.98   40.25
   4  13   4  424.56   34.67
   4 -13  -4  437.76   33.32
   4 -13  -4  384.70   25.80
   5 -13   4  214.93   21.00
   5  13  -4  201.11   29.33
  -5 -13  -4  159.28   22.79
   5 -13  -4  190.80   19.97
   5 -13  -4  155.65   22.80
  -5 -13   4  212.58   27.47
   5  13   4  197.95   26.75
   6 -13   4   79.59   15.45
   6 -13   4   75.30   10.72
   6  13  -4   80.67   22.82
  -6 -13  -4   60.50   17.74
   6 -13  -4   67.76   14.45
  -6 -13   4   41.16   15.99
   6  13   4   90.11   22.54
   6 -13  -4   91.06   18.09
   7 -13   4  620.43   30.57
  -7 -13  -4  655.98   44.27
   7 -13  -4  656.38   44.11
  -7 -13   4  665.56   45.93
   7  13   4  667.47   48.74
   8  13  -4  201.39   41.56
   8 -13   4  216.82   18.05
   8 -13   4  228.79   21.31
  -8 -13  -4  242.32   30.73
   8 -13  -4  237.85   27.38
   8  13   4  221.50   31.40
  -8 -13   4  207.46   33.56
   8 -13  -4  216.38   24.59
   9 -13   4   26.09   11.68
   9 -13   4   11.49    8.89
  -9 -13  -4   19.01   19.28
   9  13  -4    5.59   28.48
   9 -13  -4   12.42   13.78
   9 -13  -4   30.75   15.55
   9  13   4  -10.47   23.22
  -9 -13   4   17.94   18.71
  10  13  -4   38.81   35.12
 -10 -13  -4   -1.77   22.62
  10 -13   4   33.58   11.61
  10 -13   4   27.04   10.55
 -10 -13   4   30.34   22.87
  10 -13  -4   43.40   18.74
  10 -13  -4   30.19   16.88
  10  13   4    2.94   22.85
  11 -13   4   41.02   14.81
  11  13  -4   63.60   40.71
  11 -13   4   51.26   13.19
 -11 -13  -4   30.27   28.22
  11 -13  -4   -1.30   19.02
  11  13   4   59.23   30.87
  11 -13  -4   38.85   22.29
   0 -14  -4  402.51   33.59
   0 -14   4  409.36   31.72
   0  14  -4  417.35   34.19
   1 -14   4   37.35   11.77
   1  14  -4   14.83   13.48
  -1 -14  -4   38.50   14.49
   1 -14  -4   35.70   13.35
  -1 -14   4   68.92   17.32
  -1  14  -4   33.49   13.18
   2 -14   4   33.28   12.62
  -2 -14  -4   38.48   14.03
   2  14  -4   50.14   17.96
  -2 -14   4   48.73   13.71
  -2  14  -4   51.45   14.83
   2 -14  -4   30.52   12.99
   2 -14  -4   37.21   10.23
   3 -14   4  204.30   22.55
  -3 -14  -4  174.59   25.73
   3  14  -4  150.15   26.02
   3  14   4  148.11   24.22
  -3 -14   4  177.13   22.78
   3 -14  -4  169.11   23.02
   3 -14  -4  171.16   17.93
  -4 -14  -4   63.85   17.61
   4  14  -4   77.87   21.77
   4 -14   4   77.79   16.69
   4 -14  -4   95.99   19.38
  -4 -14   4   60.02   17.56
   4 -14  -4   66.07   14.68
   4  14   4   56.45   20.72
  -5 -14  -4    8.66   12.74
   5  14  -4   22.81   19.04
   5 -14   4   37.17   11.75
   5  14   4   45.70   19.02
  -5 -14   4   42.41   16.28
   5 -14  -4   12.90    9.50
   5 -14  -4    6.69   10.95
  -6 -14  -4  354.45   34.58
   6 -14   4  344.22   22.59
   6 -14   4  431.82   47.07
   6  14  -4  355.80   44.06
   6 -14  -4  359.73   34.38
   6  14   4  356.18   38.79
   6 -14  -4  408.92   29.46
   7 -14   4   65.43   13.11
  -7 -14  -4   51.95   17.06
   7 -14   4   37.24   11.80
   7  14  -4   85.06   26.06
  -7 -14   4   58.89   21.45
   7 -14  -4   58.13   19.11
   7  14   4   42.04   18.91
  -8 -14  -4  132.82   25.17
   8 -14   4   88.63   14.14
   8 -14   4   90.00   17.32
   8  14  -4   86.46   30.08
  -8 -14   4  117.00   25.96
   8 -14  -4  108.51   22.56
   8  14   4   93.53   23.93
   8 -14  -4   74.38   17.55
   9 -14   4  139.37   17.52
  -9 -14  -4  121.99   27.91
   9 -14   4  141.88   20.17
  -9 -14   4  105.78   26.06
   9 -14  -4  100.54   20.00
   9 -14  -4   87.08   23.36
   9  14   4  112.61   30.06
  10 -14   4  119.15   18.08
  10  14  -4  100.94   43.50
 -10 -14  -4   44.53   28.03
  10 -14   4  108.27   20.21
  10 -14  -4  115.46   26.44
  10 -14  -4  151.20   27.90
 -10 -14   4   79.35   26.99
   0 -15  -4   29.31   14.37
   0 -15   4   38.62   13.72
   0  15  -4   12.92   14.63
   1  15  -4   48.00   17.21
  -1 -15  -4   23.69   13.93
   1 -15   4   21.99   12.24
  -1 -15   4   38.47   13.32
   1 -15  -4   37.52   15.35
  -2 -15  -4  287.48   30.70
   2  15  -4  294.03   35.08
   2 -15   4  357.00   29.76
  -2  15  -4  340.40   32.17
  -2 -15   4  314.43   29.99
   2 -15  -4  343.10   33.65
   2 -15  -4  321.63   24.76
  -3 -15  -4  339.31   31.84
   3  15  -4  311.74   35.61
   3 -15   4  314.37   29.13
   3 -15  -4  325.93   32.83
  -3 -15   4  284.86   30.23
   3 -15  -4  270.91   23.59
   4 -15   4  460.88   32.80
  -4 -15  -4  412.21   38.59
   4  15  -4  425.43   42.22
   4 -15  -4  430.79   36.11
   4  15   4  379.89   38.00
   4 -15  -4  451.86   29.71
  -4 -15   4  384.96   35.69
   5  15  -4  197.09   35.05
  -5 -15  -4  199.60   30.67
   5 -15  -4  264.98   28.80
  -5 -15   4  232.11   31.98
   5  15   4  245.98   33.12
   5 -15  -4  233.49   23.81
   6 -15   4   70.68   15.97
   6 -15   4   79.22   13.01
  -6 -15  -4   96.87   24.21
   6  15  -4   66.49   26.72
   6  15   4   67.96   22.90
   6 -15  -4   62.29   15.72
  -6 -15   4   88.48   22.03
   6 -15  -4   68.82   20.97
   7  15  -4  166.05   37.45
   7 -15   4  172.12   22.70
   7 -15   4  159.90   17.58
  -7 -15  -4  151.72   27.62
   7 -15  -4  165.92   26.45
   7  15   4  140.48   29.67
  -7 -15   4  127.03   28.00
   8  15  -4   89.21   34.37
   8 -15   4   68.37   16.71
   8 -15   4   69.56   15.36
  -8 -15  -4  155.57   29.01
   8 -15  -4   58.91   17.13
  -8 -15   4   52.59   22.94
   8  15   4   31.63   27.42
   8 -15  -4   93.97   23.60
   9 -15   4  202.69   25.33
  -9 -15  -4  174.72   36.55
   9 -15   4  167.28   20.61
   9  15  -4  238.57   52.38
   9 -15  -4  171.62   32.49
   9  15   4  125.41   32.94
  -9 -15   4  191.61   40.71
   9 -15  -4  151.54   28.41
  10  15  -4   39.99   45.73
  10 -15   4   15.10   12.55
  10 -15   4   36.27   14.54
  10 -15  -4   -1.42   20.35
  10  15   4    7.25   32.67
 -10 -15   4   24.11   25.02
   0 -16  -4   -9.12   11.30
   0 -16   4    9.50   10.99
   0  16  -4   12.22   19.19
  -1 -16  -4  383.59   36.11
   1  16  -4  401.35   47.81
   1 -16   4  366.32   32.84
  -1  16  -4  394.39   36.52
   1 -16  -4  425.18   37.33
  -1 -16   4  398.15   34.70
   2  16  -4   78.12   23.89
   2 -16   4  108.50   20.26
  -2 -16  -4  115.93   24.07
   2 -16  -4  114.03   25.26
  -2  16  -4  116.87   25.67
   2 -16  -4  157.17   20.68
  -2 -16   4  109.10   22.36
   3 -16   4    2.59   12.07
  -3 -16  -4   23.57   16.74
   3  16  -4  -27.24   17.83
   3 -16  -4   16.68   11.04
  -3 -16   4   33.22   14.94
   3 -16  -4    9.69   15.49
   4  16  -4  341.13   43.32
  -4 -16  -4  461.48   41.73
   4  16   4  369.89   38.74
   4 -16  -4  405.19   30.61
  -4 -16   4  387.45   36.92
   4 -16  -4  384.85   37.63
   5 -16   4    5.66   11.66
   5  16  -4   16.55   22.34
  -5 -16  -4   17.54   16.78
   5  16   4  -15.60   18.47
   5 -16  -4   -0.98   14.12
  -5 -16   4  -11.14   13.94
   5 -16  -4   -0.30   12.35
   6 -16   4  221.38   20.72
   6  16  -4  203.11   42.27
   6 -16   4  246.54   27.19
  -6 -16  -4  262.00   34.27
   6  16   4  320.87   40.26
   6 -16  -4  241.55   27.35
   6 -16  -4  236.28   30.83
  -6 -16   4  253.62   34.69
   7  16  -4   55.80   35.43
   7 -16   4   60.69   15.93
  -7 -16  -4   71.41   25.19
   7 -16   4   60.05   13.16
   7 -16  -4   65.30   18.71
   7  16   4   88.37   28.74
  -7 -16   4   51.41   21.34
   7 -16  -4    2.28   14.20
  -8 -16  -4  221.13   34.63
   8  16  -4  234.26   45.51
   8 -16   4  203.77   27.44
  -8 -16   4  292.65   40.32
   8 -16  -4  245.04   35.69
   8  16   4  214.26   48.12
   8 -16  -4  257.22   30.53
   9 -16   4   17.99   13.52
   9 -16   4   22.39   14.98
   9  16  -4   85.39   46.27
   9 -16  -4    8.71   19.05
   9 -16  -4   35.51   22.86
  -9 -16   4   28.46   28.71
   9  16   4  -34.72   28.09
   0 -17  -4   32.73   16.76
   0  17  -4   30.81   22.95
   0 -17   4   26.05   13.22
   1  17  -4   66.32   22.80
   1 -17   4  104.30   22.95
  -1 -17  -4   56.25   17.27
   1 -17  -4   72.82   21.40
  -1 -17   4   54.24   19.47
   2 -17   4   18.86   12.63
   2  17  -4   27.36   22.04
  -2 -17  -4    4.90   14.46
   2 -17  -4   -0.43   11.70
  -2 -17   4    5.58   13.19
   2 -17  -4   -3.64   14.61
   3 -17   4  159.85   30.80
  -3 -17  -4   82.54   22.80
   3  17  -4  101.31   32.33
   3 -17  -4  131.53   20.05
   3 -17  -4  143.59   29.52
  -3 -17   4  140.78   25.51
   4 -17   4   81.46   19.09
   4  17  -4   75.25   28.60
   4 -17  -4   68.15   21.26
  -4 -17   4   61.34   19.69
   4 -17  -4   59.88   17.75
   5  17  -4   -3.33   27.08
   5 -17   4   28.85   14.21
  -5 -17  -4   46.83   19.27
   5  17   4   44.96   26.27
   5 -17  -4   53.71   18.81
   5 -17  -4   17.75   12.24
  -5 -17   4   19.10   18.31
   6  17  -4  105.11   35.33
   6 -17   4   66.40   17.01
  -6 -17  -4   87.30   23.05
   6  17   4   34.05   27.05
   6 -17  -4   59.96   17.92
  -6 -17   4   82.63   24.07
   6 -17  -4   70.67   22.71
   7 -17   4   56.98   17.25
  -7 -17  -4   48.65   25.68
   7 -17   4   49.58   13.80
   7  17  -4    1.40   34.41
   7  17   4   29.50   29.33
  -7 -17   4   45.94   22.98
   7 -17  -4   47.10   19.16
   7 -17  -4   64.76   21.48
   8 -17   4   18.33   15.60
   8  17  -4   66.67   45.57
   8 -17   4   17.61   12.83
  -8 -17   4   23.42   28.19
   8 -17  -4   11.64   18.91
   8  17   4   52.37   34.23
   8 -17  -4   26.40   21.08
   0 -18   4  100.44   23.97
   0 -18  -4  120.52   26.20
  -1 -18  -4    2.11   16.12
   1 -18   4   17.80   14.21
   1 -18  -4   10.57   14.68
  -1 -18   4   10.73   14.04
   1 -18  -4   -5.91   18.17
  -2 -18  -4  371.66   38.98
   2 -18   4  374.50   34.73
  -2 -18   4  333.58   35.60
   2 -18  -4  324.76   39.01
   3 -18   4  214.40   30.17
  -3 -18  -4  211.21   34.27
   3  18  -4  245.83   43.93
   3 -18  -4  204.30   27.00
  -3 -18   4  221.06   31.52
   3 -18  -4  176.43   30.41
  -4 -18  -4  100.09   26.26
   4  18  -4   52.82   30.89
   4 -18   4   67.26   18.87
   4 -18  -4   60.54   22.81
   4 -18  -4   89.64   20.07
  -4 -18   4  154.59   33.60
   5 -18   4   19.13   16.12
   5  18  -4   29.59   33.11
  -5 -18  -4   30.82   28.86
   5 -18  -4   24.89   15.50
  -5 -18   4   18.69   20.51
   5 -18  -4   15.77   20.42
   6 -18   4  269.05   32.75
   6 -18   4  325.02   27.32
  -6 -18  -4  349.59   47.09
   6 -18  -4  234.52   29.55
  -6 -18   4  325.42   41.13
   6 -18  -4  211.84   37.82
   6  18   4  221.55   45.07
  -7 -18  -4  157.00   35.30
   7  18  -4  171.08   47.86
   7 -18   4  124.63   23.44
   7 -18   4  133.07   26.86
  -7 -18   4  160.72   36.14
   7  18   4   32.39   55.63
   7 -18  -4  164.48   36.28
   7 -18  -4  138.94   25.69
   0 -19   4  290.72   34.65
   0 -19  -4  246.45   39.24
  -1 -19  -4  247.08   36.66
   1 -19   4  277.64   36.56
   1 -19  -4  351.65   31.32
   1 -19  -4  321.78   39.84
  -1 -19   4  314.63   34.83
   2 -19   4   22.83   17.36
  -2 -19  -4   24.63   19.77
   2 -19  -4   39.45   20.24
  -2 -19   4   40.96   18.61
   2 -19  -4   34.69   16.30
   3 -19   4  176.56   30.99
  -3 -19  -4  235.74   41.98
  -3 -19   4  154.54   30.46
   3 -19  -4  128.44   27.77
   3 -19  -4  133.86   24.18
   4 -19   4  169.61   27.41
  -4 -19  -4  127.07   28.04
   4  19  -4  220.56   55.66
  -4 -19   4  179.38   33.92
   4 -19  -4  174.03   28.52
   4 -19  -4  258.37   39.47
   5 -19   4   25.29   13.93
  -5 -19  -4   30.25   29.00
   5 -19   4   70.92   20.32
   5  19  -4   37.38   42.59
   5 -19  -4   59.55   25.20
   5 -19  -4   68.52   21.71
  -5 -19   4   35.38   25.01
  -6 -19  -4   79.85   29.59
   6 -19   4   25.67   15.18
   6  19  -4   23.19   43.79
   6 -19   4   30.27   20.21
  -6 -19   4   39.65   29.05
   6 -19  -4   52.67   20.70
   6 -19  -4   61.45   27.68
   0 -20  -4   26.86   22.11
   0 -20   4   30.41   19.95
   1 -20   4    8.39   18.50
  -1 -20  -4   20.83   24.55
   1 -20  -4   16.20   21.69
   1 -20  -4   20.51   20.14
  -1 -20   4   45.59   20.53
   2 -20   4  270.27   36.77
  -2 -20  -4  336.65   43.58
   2 -20  -4  246.59   37.07
  -2 -20   4  191.01   34.77
   2 -20  -4  248.73   36.02
   3 -20   4   12.66   19.09
  -3 -20  -4   -1.15   23.32
   3 -20  -4   19.81   22.16
  -3 -20   4   44.42   27.70
   3 -20  -4   22.68   24.96
  -4 -20  -4  102.39   31.15
  -4 -20   4   70.27   26.86
   4 -20  -4   87.17   26.06
   4 -20  -4   75.48   23.61
   5 -20   4   60.12   19.15
  -5 -20  -4   65.71   31.45
   5 -20   4   87.05   25.51
   5 -20  -4   78.06   26.22
  -5 -20   4   85.11   32.08
   5 -20  -4   56.08   31.21
   0 -21   4  337.46   41.49
   0 -21  -4  302.43   38.16
   0 -21  -4  465.17   57.14
   1 -21   4   17.23   22.46
  -1 -21  -4   51.94   25.96
   1 -21  -4   31.59   25.00
  -1 -21   4   -0.03   23.82
   1 -21  -4   18.52   21.46
  -2 -21  -4  125.54   32.97
   2 -21   4   86.94   28.06
   2 -21  -4   79.64   26.44
  -2 -21   4   95.18   27.02
   2 -21  -4  126.32   25.19
   3 -21   4   12.30   21.07
  -3 -21  -4   18.83   27.28
  -3 -21   4   16.19   25.06
   3 -21  -4   23.37   23.58
   3 -21  -4   12.93   24.97
   0   0  -5    1.43    2.05
   0   0   5    1.63    1.83
   1   0  -5  328.86   16.71
  -1   0  -5  338.58   14.45
  -2   0  -5  310.05   12.65
   2   0  -5  319.09   17.23
   2   0   5  307.44   12.06
  -2   0   5  320.01   16.54
   3   0  -5  141.32   11.85
  -3   0  -5  147.74    6.78
  -3   0  -5  149.07    7.58
  -3   0   5  151.39   11.62
  -4   0  -5  981.03   29.68
  -4   0  -5  964.49   29.16
  -4   0   5  983.97   39.33
   4   0  -5 1004.66   41.25
  -5   0   5  179.75   14.46
   5   0  -5  162.59   15.08
   6   0  -5  315.42   22.31
  -6   0   5  295.41   19.76
   7   0   5    6.22    2.94
  -7   0   5    7.37    5.60
   7   0  -5    3.81    6.02
   8   0   5  203.90   15.68
  -8   0   5  227.65   21.70
  -9   0   5    9.98    8.14
   9   0   5   16.47    4.67
  10   0  -5   24.07   11.84
  10   0   5   19.16    5.49
 -10   0   5   31.31   10.52
 -11   0   5    3.40    9.23
  11   0   5    6.45    5.01
  11   0  -5   -1.63   13.33
 -12   0   5  309.72   27.24
  12   0   5  306.00   15.38
  12   0  -5  388.22   36.19
  13   0  -5  187.52   36.38
 -13   0   5  197.24   27.19
   0   1  -5  268.49   14.04
   0   1   5  296.91   13.53
   0  -1  -5  298.48   14.10
  -1  -1  -5  151.33    8.70
   1   1  -5  157.45   10.81
  -1   1   5  156.36    9.98
  -1   1  -5  161.78    9.07
   1  -1  -5  149.68   10.18
  -2  -1  -5 2952.89   87.25
   2   1  -5 2842.45   93.64
  -2   1   5 2926.20   91.96
   2  -1   5 2989.52   86.14
  -2  -1   5 2998.66   93.43
   2  -1  -5 2896.33   93.00
  -2   1  -5 3012.58   86.89
   3   1  -5  823.61   35.62
  -3  -1  -5  851.43   27.91
  -3  -1  -5  834.92   29.84
  -3   1   5  843.03   33.66
   3  -1   5  856.12   25.94
  -3   1  -5  911.96   26.07
  -3   1  -5  877.18   26.10
   3  -1  -5  876.89   35.37
  -3  -1   5  835.12   34.84
  -4   1   5 1818.27   63.96
  -4  -1  -5 1996.13   58.13
  -4  -1  -5 1895.48   55.70
   4   1  -5 1829.69   66.82
  -4  -1   5 1846.63   65.64
   4  -1  -5 1778.25   65.53
  -5  -1  -5 1519.00   46.33
  -5   1   5 1529.26   54.62
   5   1  -5 1443.73   57.21
  -5  -1   5 1375.30   54.85
   5  -1  -5 1463.28   56.51
  -6   1   5  716.98   32.95
  -6  -1  -5  727.70   24.69
   6   1  -5  749.96   36.50
   6  -1  -5  665.06   34.20
   6   1   5  691.80   26.08
  -6  -1   5  656.32   33.14
  -7   1   5  478.92   26.30
   7   1  -5  477.73   29.88
  -7  -1   5  490.37   28.07
   7   1   5  480.95   20.85
  -8  -1  -5  656.04   23.23
  -8   1   5  648.51   34.04
  -8  -1   5  682.82   35.18
   8   1   5  667.40   27.13
   9  -1   5  180.19    8.45
  -9   1   5  173.27   16.88
  -9  -1  -5  170.78    9.04
   9  -1  -5  198.07   21.56
   9   1   5  173.89   13.33
  -9  -1   5  138.86   17.34
 -10   1   5  467.43   29.01
  10   1  -5  457.46   34.62
 -10  -1  -5  462.88   15.62
 -10  -1   5  454.67   29.84
  10  -1  -5  405.67   32.10
  10   1   5  383.65   21.55
  11   1  -5   11.98   13.05
 -11   1   5    6.24    9.27
 -11  -1   5   16.13   11.09
  11   1   5    5.00    6.91
  11  -1  -5   -1.78   12.94
 -12   1   5  472.37   32.43
  12   1  -5  498.05   41.77
  12  -1  -5  483.60   40.35
  12   1   5  512.07   24.30
 -12  -1   5  401.47   32.78
  13   1  -5   -5.99   20.99
 -13   1   5    1.53   14.01
  13  -1  -5   -9.07   21.07
 -13  -1   5   15.32   15.89
   0  -2  -5  298.41   14.48
   0  -2   5  293.56   14.91
   0   2  -5  307.24   15.42
   0   2   5  305.14   14.07
  -1  -2  -5  103.27    7.31
   1   2  -5  108.80    9.22
   1  -2   5   98.05    7.03
   1   2   5  110.45    7.11
  -1   2  -5   98.83    7.61
   1  -2  -5  113.46    8.72
  -1  -2   5  111.50    9.06
  -2  -2  -5 2521.67   77.85
   2  -2   5 2578.82   76.79
  -2   2   5 2525.71   81.28
   2   2  -5 2580.94   84.65
  -2  -2  -5 2607.04   80.41
  -2   2  -5 2560.47   77.13
   2  -2  -5 2610.52   82.86
  -2  -2   5 2714.95   84.61
   3  -2   5  340.91   11.56
  -3  -2  -5  312.39   15.93
   3   2  -5  339.86   20.07
  -3   2   5  337.19   17.67
  -3  -2  -5  316.74   13.76
  -3  -2   5  366.81   20.03
  -3   2  -5  354.79   11.18
   3  -2  -5  348.01   19.21
   4   2  -5  701.31   32.65
  -4  -2  -5  666.38   25.91
  -4   2   5  683.42   29.09
  -4  -2   5  651.58   31.07
   4  -2  -5  596.45   29.47
  -5   2   5  702.60   31.64
  -5  -2  -5  720.28   27.79
   5   2  -5  725.92   35.50
   5  -2  -5  731.55   33.98
   5   2   5  762.62   28.47
  -5  -2   5  744.82   34.62
  -6   2   5  843.30   36.13
  -6  -2  -5  854.18   30.70
   6   2  -5  810.96   39.86
  -6  -2   5  811.48   38.16
   6   2   5  793.81   31.41
   6  -2  -5  773.79   38.02
  -7  -2  -5    1.62    3.69
  -7   2   5    3.92    4.53
   7   2  -5  -10.34    5.28
  -7  -2   5    2.80    4.99
   7   2   5    5.56    4.23
   7  -2  -5    1.88    6.60
  -8  -2  -5  234.90   14.19
   8   2  -5  238.89   22.32
  -8   2   5  274.55   19.79
  -8  -2   5  276.00   22.37
   8   2   5  269.81   16.81
  -9   2   5  187.33   17.43
  -9  -2  -5  170.78   11.61
  -9  -2   5  171.34   27.99
   9   2   5  181.45   17.34
   9  -2  -5  162.52   19.90
 -10   2   5  193.37   18.61
 -10  -2   5  191.11   21.38
  10   2   5  170.37   15.59
  10  -2  -5  164.69   22.86
 -11   2   5  175.24   19.30
 -11  -2  -5  175.47   11.30
  11   2  -5  165.35   24.25
 -11  -2   5  242.81   24.01
  11   2   5  194.65   17.28
  11  -2  -5  169.89   25.18
 -12   2   5  124.66   22.07
  12   2  -5  172.77   30.78
  12   2   5  182.85   18.27
  12  -2  -5  184.91   31.94
 -12  -2   5  174.39   25.65
  13   2  -5   -5.12   20.47
 -13   2   5   29.30   15.22
 -13  -2   5   23.70   15.51
  13   2   5   10.30    9.91
  13  -2  -5   13.69   20.01
   0   3  -5   91.52    8.37
   0   3   5   82.60    6.95
   0  -3  -5   78.04    7.01
   1  -3   5  381.32   17.79
   1   3  -5  392.69   20.57
  -1   3   5  414.13   18.74
  -1  -3  -5  415.01   17.98
  -1   3  -5  448.94   19.03
   1  -3  -5  463.75   20.02
  -1  -3   5  448.79   21.20
  -2  -3  -5  301.22   16.33
  -2  -3  -5  351.05   14.74
  -2   3   5  329.00   16.15
   2   3  -5  314.96   18.28
   2  -3   5  293.79   13.36
  -2  -3   5  287.90   17.61
   2  -3  -5  295.41   16.42
  -2   3  -5  289.50   13.47
   3   3  -5  192.44   15.29
   3  -3   5  213.19    9.31
  -3   3   5  193.78   12.90
  -3  -3  -5  214.05   13.43
  -3   3  -5  229.18    9.23
   3  -3  -5  240.05   14.93
  -3  -3   5  236.18   16.22
  -4  -3  -5  875.14   33.62
  -4   3   5  837.33   34.12
   4   3  -5  833.48   38.35
   4  -3  -5  855.33   36.27
  -4  -3   5  859.39   37.85
  -5   3   5  312.83   17.94
  -5  -3  -5  277.02   15.86
   5   3  -5  252.86   19.84
  -5  -3   5  267.15   20.05
   5   3   5  285.24   16.28
   5  -3  -5  277.94   18.81
   6   3  -5 1231.58   53.82
  -6   3   5 1270.92   48.37
  -6  -3  -5 1298.86   45.53
  -6  -3   5 1264.37   52.62
   6  -3  -5 1242.98   51.46
   6   3   5 1184.33   45.72
   7   3  -5   27.50    9.48
  -7  -3  -5   35.49    7.89
  -7   3   5   28.04    7.27
   7   3   5   44.76    8.75
  -7  -3   5   32.14    9.34
  -8  -3  -5  464.56   22.43
   8   3  -5  454.86   31.16
  -8   3   5  443.61   25.30
   8  -3  -5  407.20   33.23
  -8  -3   5  444.23   29.37
   8   3   5  428.61   24.05
  -9  -3  -5  187.69   14.39
  -9   3   5  213.01   18.02
   9   3  -5  250.57   25.55
   9  -3  -5  145.33   19.34
  -9  -3   5  236.82   21.20
   9   3   5  192.66   16.80
 -10  -3  -5  100.97   12.33
 -10   3   5  131.22   16.34
  10  -3  -5  129.23   19.26
  10   3   5   98.02   14.97
 -10  -3   5  124.00   19.66
  11   3  -5  404.00   36.05
 -11  -3  -5  406.13   20.58
 -11   3   5  440.79   28.70
 -11  -3   5  359.29   30.24
  11   3   5  350.45   24.68
  11  -3  -5  401.03   33.97
  12   3  -5    2.16   17.92
 -12   3   5   27.19   12.80
 -12  -3  -5   12.59    7.33
 -12  -3   5   18.90   14.65
  12   3   5   20.49   10.87
  13   3  -5  -13.14   21.45
 -13   3   5   -7.15   13.04
  13  -3  -5   12.23   18.89
  13   3   5   17.40   12.12
 -13  -3   5    1.88   18.19
   0  -4  -5  700.42   27.50
   0   4  -5  694.36   29.22
  -1  -4  -5  215.66   12.18
  -1   4   5  221.09   12.91
   1   4  -5  242.59   15.59
  -1   4  -5  215.68   12.99
   1  -4  -5  212.53   13.11
  -1  -4   5  216.36   14.49
   2   4  -5 2964.79   97.21
  -2   4   5 3091.55   92.67
   2  -4   5 3022.13   89.99
  -2  -4  -5 3017.24   90.35
  -2  -4  -5 2837.57   94.44
  -2   4  -5 2908.26   90.08
  -2  -4   5 2892.17   96.16
   2  -4  -5 2831.28   93.00
   3   4  -5  411.44   24.46
   3  -4   5  435.62   17.43
  -3   4   5  421.02   20.83
  -3  -4  -5  421.71   22.37
  -3  -4   5  466.46   24.85
   3  -4  -5  451.72   22.61
  -3   4  -5  497.27   17.99
  -4   4   5 1445.15   51.26
  -4  -4  -5 1405.88   51.89
   4  -4   5 1446.64   43.55
   4   4  -5 1417.33   56.87
   4   4   5 1387.80   51.17
  -4  -4   5 1459.91   56.36
   4  -4  -5 1413.89   53.01
  -5  -4  -5  169.91   13.31
  -5   4   5  191.20   13.84
   5   4  -5  181.98   17.82
  -5  -4   5  153.41   15.83
   5   4   5  190.29   14.21
   5  -4  -5  203.63   15.83
   6   4  -5 1016.76   48.28
  -6  -4  -5 1040.24   40.92
  -6   4   5 1002.58   41.18
  -6  -4   5 1002.45   46.25
   6  -4  -5 1038.05   44.61
   6   4   5 1001.56   41.24
   7   4  -5   81.26   14.81
  -7  -4  -5   71.47   10.85
   7   4   5   79.08   11.19
  -7  -4   5   62.44   13.13
  -8   4   5   11.82    6.59
  -8  -4  -5   19.57    7.37
   8   4  -5   23.90   11.75
  -8  -4   5   14.60    8.56
   8  -4  -5    4.47    8.67
   8   4   5    6.58    7.18
  -9   4   5  380.86   24.07
  -9  -4  -5  396.21   32.28
   9   4  -5  356.89   31.61
   9  -4  -5  381.29   28.70
   9   4   5  393.21   25.33
  -9  -4   5  375.86   27.95
 -10   4   5  334.76   23.37
 -10  -4  -5  328.72   20.91
  10  -4  -5  284.59   26.94
  10   4   5  248.51   22.78
 -10  -4   5  272.14   29.08
 -11   4   5  115.71   16.46
 -11  -4  -5  107.04   15.30
  11   4   5  105.21   17.69
  11  -4  -5   95.59   20.08
 -11  -4   5   97.81   18.72
 -12   4   5  244.40   23.84
  12   4  -5  191.70   33.89
  12   4   5  196.11   22.55
 -12  -4   5  194.68   27.44
  13   4  -5  156.45   31.87
  13  -4  -5   98.13   25.98
  13   4   5  152.34   23.94
   0   5  -5   13.37    4.85
   0  -5   5   12.82    4.78
   0  -5  -5   15.33    4.24
  -1  -5  -5  936.12   33.64
   1  -5   5  839.29   33.91
   1   5  -5  872.97   37.18
  -1  -5  -5  856.86   36.49
  -1  -5   5  902.35   37.08
  -1   5  -5  876.34   34.86
   1  -5  -5  849.95   33.89
  -2   5   5  192.18   12.32
   2   5  -5  182.59   15.21
  -2  -5  -5  185.41   14.34
   2  -5   5  188.44   11.81
  -2  -5   5  160.95   13.82
  -2   5  -5  182.58   11.91
   2  -5  -5  147.78   11.78
  -3   5   5  770.18   31.49
  -3  -5  -5  786.56   34.56
   3   5  -5  723.77   35.93
   3  -5   5  755.97   28.50
   3  -5  -5  815.30   33.39
  -3  -5   5  746.61   35.67
  -3   5  -5  773.06   28.63
  -4  -5  -5  149.05   13.29
   4  -5   5  155.75    8.98
   4   5  -5  146.61   15.81
  -4   5   5  152.61   11.78
  -4  -5   5  134.79   14.20
   4  -5  -5  144.19   12.68
   4   5   5  122.47   11.69
   5   5  -5   49.47   10.88
  -5   5   5   35.25    6.90
   5  -5   5   39.92    3.44
  -5  -5  -5   34.76    7.95
   5  -5  -5   30.04    7.26
   5   5   5   27.63    7.21
  -5  -5   5   28.34    8.29
  -6  -5  -5 1428.74   55.58
   6   5  -5 1520.18   63.58
  -6   5   5 1495.85   54.92
   6   5   5 1466.87   56.72
  -6  -5   5 1519.06   61.96
   6  -5  -5 1425.28   57.80
   7   5  -5   14.91    9.18
  -7  -5  -5   23.74    7.56
   7   5   5    3.85    6.96
  -7  -5   5   28.51    9.91
  -8   5   5   78.73   12.01
   8   5  -5   99.16   19.25
  -8  -5  -5   75.07   13.07
  -8  -5   5   99.15   17.00
   8   5   5   87.34   13.66
   8  -5  -5   91.94   13.67
   9   5  -5  157.47   22.36
  -9  -5  -5  131.58   15.82
  -9   5   5   91.46   12.80
   9   5   5  113.49   16.41
   9  -5  -5  140.26   19.37
  -9  -5   5  118.53   19.46
 -10  -5  -5  240.91   20.29
 -10   5   5  230.26   19.81
  10   5  -5  209.58   28.16
  10  -5  -5  219.22   24.73
 -10  -5   5  218.57   23.45
  10   5   5  202.56   20.78
 -11   5   5   62.30   13.76
 -11  -5  -5   96.16   16.96
  11   5  -5    7.84   17.56
 -11  -5   5  123.04   22.01
  11   5   5   58.83   15.18
  11  -5  -5   72.66   18.15
 -12  -5  -5   56.72   13.43
 -12   5   5   44.56   14.25
  12   5  -5   46.13   21.86
  12   5   5   62.74   16.20
 -12  -5   5   60.36   18.76
  13   5  -5   20.63   24.47
 -13   5   5   26.50   15.93
  13   5   5   28.96   15.70
  13  -5  -5  -11.16   20.99
   0  -6  -5 2075.16   72.50
   0   6  -5 2048.68   71.56
   0  -6  -5 2004.16   67.60
   0  -6   5 2058.14   70.96
   1  -6   5  361.98   19.50
   1   6  -5  336.34   21.08
  -1  -6  -5  331.70   20.83
  -1   6  -5  331.38   19.29
   1  -6  -5  344.51   18.53
   2  -6   5 1785.15   61.13
   2   6  -5 1772.48   67.08
  -2  -6  -5 1784.04   66.31
   2  -6  -5 1835.37   62.68
  -2  -6   5 1824.56   66.86
  -2   6  -5 1821.77   62.25
  -3   6   5 1186.85   43.87
  -3  -6  -5 1166.29   48.17
   3  -6   5 1184.60   41.96
   3   6  -5 1186.10   50.44
   3  -6  -5 1212.47   45.51
  -3   6  -5 1141.43   41.87
  -3  -6   5 1093.06   48.37
   4   6  -5   62.38   11.72
  -4  -6  -5   79.16   11.30
   4  -6   5   83.32    9.22
  -4   6   5   79.46    9.08
   4  -6  -5   94.78   10.58
   4   6   5   77.02   10.44
  -4  -6   5  106.78   13.00
  -5   6   5  104.33   10.50
   5  -6   5  101.53    6.29
  -5  -6  -5   83.92   11.92
   5  -6   5   95.65    7.77
   5   6  -5  105.91   14.84
   5  -6  -5   84.60   11.04
   5   6   5  102.42   12.59
  -5  -6   5   76.89   12.20
   6   6  -5  245.10   22.59
   6  -6   5  216.37   10.10
  -6   6   5  224.27   15.93
   6  -6   5  244.05   11.56
  -6  -6  -5  265.68   19.18
  -6  -6   5  223.03   20.80
   6   6   5  234.02   19.12
   6  -6  -5  203.25   17.49
   7   6  -5  214.77   24.42
  -7  -6  -5  278.73   20.46
   7  -6   5  260.63   11.09
   7  -6   5  279.99   10.90
   7   6   5  248.50   20.94
  -7  -6   5  264.75   23.98
   8   6  -5  181.29   24.67
  -8   6   5  232.31   17.63
  -8  -6  -5  204.05   18.88
   8  -6  -5  241.55   20.84
  -8  -6   5  230.16   22.57
   8   6   5  252.12   22.50
   9   6  -5  305.43   29.94
  -9  -6  -5  331.94   24.29
  -9   6   5  338.68   22.06
   9   6   5  305.68   25.79
  -9  -6   5  259.03   25.70
   9  -6  -5  310.86   26.69
 -10   6   5   37.53   10.56
 -10  -6  -5   34.48   12.75
  10   6  -5   31.32   17.46
  10   6   5   33.91   12.83
 -10  -6   5   40.95   14.51
  10  -6  -5   30.52   13.63
  11   6  -5   82.89   23.66
 -11   6   5   72.42   13.87
 -11  -6  -5   85.75   15.84
 -11  -6   5   60.13   16.28
  11  -6  -5   61.93   17.71
 -12  -6  -5  216.07   24.70
 -12   6   5  244.92   25.39
  12   6   5  220.73   28.18
 -12  -6   5  213.67   30.46
 -13   6   5   88.61   19.02
  13   6  -5   85.87   29.87
  13  -6  -5   91.46   25.91
 -13  -6   5   69.04   24.25
  13   6   5   75.28   20.49
   0  -7   5    8.16    4.11
   0   7  -5    0.57    4.66
   0  -7  -5    4.46    5.03
   0  -7  -5    4.70    3.48
   1   7  -5 2169.18   77.79
   1  -7   5 2078.50   73.58
  -1  -7  -5 2103.91   77.61
  -1   7  -5 2204.44   76.26
  -1  -7   5 2163.79   76.85
   1  -7  -5 2148.03   72.16
   2  -7   5  175.77   13.39
  -2  -7  -5  168.65   15.64
   2   7  -5  166.24   16.07
   2  -7  -5  181.99   13.55
  -2   7  -5  172.80   13.94
  -2  -7   5  202.29   16.97
   3   7  -5 1432.50   58.28
  -3  -7  -5 1431.60   56.68
   3  -7   5 1393.94   54.22
  -3   7  -5 1353.56   49.53
  -3  -7   5 1297.34   55.75
   3  -7  -5 1307.42   51.17
  -4  -7  -5  611.52   37.90
   4   7  -5  669.00   36.44
   4  -7   5  660.55   27.40
   4  -7  -5  615.67   30.24
  -4  -7   5  598.67   34.11
   5  -7   5   84.66    8.55
  -5  -7  -5  102.48   13.91
   5   7  -5   74.41   14.75
  -5   7   5   87.28    9.77
   5  -7  -5   89.29   12.09
   5   7   5   85.93   12.29
  -5  -7   5   94.14   14.01
   6  -7   5  183.60   11.84
   6   7  -5  168.25   20.43
   6  -7   5  205.94   10.38
  -6   7   5  188.10   14.84
  -6  -7  -5  223.98   19.33
   6  -7  -5  190.33   17.82
  -6  -7   5  200.36   20.23
   6   7   5  221.27   19.73
   7  -7   5  836.16   29.60
   7  -7   5  844.99   28.32
  -7  -7  -5  797.96   40.19
   7   7  -5  818.33   47.20
  -7  -7   5  752.66   43.09
   7   7   5  812.18   41.77
  -8   7   5  234.26   17.87
   8  -7   5  215.71   10.53
   8   7  -5  275.77   27.41
   8  -7   5  226.48   11.06
  -8  -7  -5  213.77   21.96
  -8  -7   5  222.50   23.18
   8   7   5  230.09   22.78
   8  -7  -5  243.46   21.32
  -9   7   5  174.57   17.43
   9   7  -5  170.00   24.82
  -9  -7  -5  177.44   20.47
  -9  -7   5  187.28   22.49
   9  -7  -5  209.90   22.77
   9   7   5  190.42   22.30
 -10  -7  -5   37.43   14.03
 -10   7   5   58.44   12.56
  10   7  -5   34.79   18.40
  10  -7  -5   49.64   14.63
 -10  -7   5   39.35   15.89
  10   7   5   44.15   13.86
 -11  -7  -5   51.55   15.06
  11   7  -5   13.98   21.02
 -11   7   5   13.88   11.61
 -11  -7   5   -2.57   15.00
  11  -7  -5   17.89   15.09
  11   7   5   28.49   15.14
 -12  -7  -5   66.15   18.02
  12   7  -5   40.66   24.86
  12  -7  -5  107.95   31.10
 -12  -7   5   91.90   22.36
  13   7  -5  150.79   36.33
 -13  -7  -5  112.88   26.22
 -13  -7   5   79.97   26.10
  13  -7  -5  123.77   27.02
  13   7   5  152.19   31.29
   0  -8  -5 1596.26   62.34
   0  -8   5 1493.10   59.24
   0  -8  -5 1553.63   55.56
   1   8  -5   55.32   10.80
   1  -8   5   66.89    9.77
  -1  -8  -5   67.93   12.15
   1  -8  -5   52.61    8.24
   1  -8  -5   53.16   10.31
  -1   8  -5   56.03   10.63
  -1  -8   5   52.53    9.75
  -2  -8  -5 1228.30   53.49
   2  -8   5 1224.11   48.69
   2   8  -5 1212.20   54.09
  -2   8  -5 1240.77   49.59
  -2  -8   5 1284.91   53.59
   2  -8  -5 1302.18   48.62
  -3  -8  -5  349.10   24.63
   3   8  -5  360.43   26.21
   3  -8   5  318.51   19.76
  -3   8  -5  411.12   21.93
  -3  -8   5  358.88   25.26
   3  -8  -5  369.56   21.49
   4  -8   5  139.93   12.32
   4   8  -5  179.38   19.44
  -4  -8  -5  175.80   17.61
   4   8   5  130.15   15.14
   4  -8  -5  133.00   13.31
  -4  -8   5  176.30   18.00
  -5  -8  -5  342.54   24.97
   5   8  -5  404.10   29.94
   5  -8   5  376.90   19.61
   5  -8  -5  296.92   21.12
  -5  -8   5  300.28   24.94
   6  -8   5  121.62   11.04
   6  -8   5  134.14    9.14
   6   8  -5  145.19   20.35
  -6  -8  -5  127.24   16.73
  -6  -8   5  148.42   19.72
   6  -8  -5  146.84   15.52
   6   8   5  166.36   18.88
   7  -8   5  119.97   10.47
   7   8  -5  122.71   20.26
   7  -8   5  105.53   11.02
  -7  -8  -5  120.41   17.17
  -7  -8   5  139.38   18.45
   7   8   5  132.37   18.62
   8  -8   5  151.81   10.65
   8   8  -5  134.11   23.17
   8  -8   5  143.74    9.71
  -8  -8  -5  196.89   20.91
   8  -8  -5  154.61   19.19
  -8  -8   5  140.40   22.20
   8   8   5  154.90   20.04
   9   8  -5   90.38   20.52
  -9  -8  -5   83.21   16.80
   9  -8   5   90.48    7.50
   9  -8   5   89.27    7.06
   9  -8  -5  110.80   19.25
   9   8   5  101.80   20.96
  -9  -8   5   74.65   16.96
 -10  -8  -5  181.67   24.42
  10   8  -5  128.07   26.92
 -10  -8   5  137.52   25.92
  10   8   5  176.88   24.57
  10  -8  -5  165.64   23.82
  11   8  -5   -2.43   21.57
 -11  -8  -5   -0.05   15.10
  11   8   5   -5.28   15.10
 -11  -8   5   22.47   16.84
 -12  -8  -5  217.14   45.50
  12   8  -5  203.66   40.42
  12  -8  -5  188.89   33.50
  12   8   5  228.87   32.21
 -12  -8   5  143.78   29.55
   0  -9  -5   97.37   10.98
   0  -9  -5   96.72   13.53
   0   9  -5  109.70   15.48
   0  -9   5  112.05   12.96
   1  -9   5  458.82   27.06
  -1  -9  -5  497.20   30.63
   1   9  -5  470.59   29.65
   1  -9  -5  482.97   29.46
  -1   9  -5  471.15   27.94
   1  -9  -5  458.68   24.88
  -1  -9   5  448.94   27.93
  -2  -9  -5   23.29    8.46
   2   9  -5   22.74    8.88
   2  -9   5   25.10    6.92
  -2   9  -5   22.61    8.15
   2  -9  -5   19.24    6.48
  -2  -9   5   36.03    9.18
   2  -9  -5   17.60    7.59
  -3  -9  -5  596.11   34.83
   3   9  -5  545.46   34.77
   3  -9   5  615.70   29.83
   3  -9  -5  540.27   28.42
  -3   9  -5  534.69   28.81
  -3  -9   5  599.94   34.29
   4   9  -5  309.80   26.93
  -4  -9  -5  296.08   24.44
   4  -9   5  336.04   20.66
   4  -9  -5  347.42   21.79
   4   9   5  345.22   24.94
  -4  -9   5  297.14   24.45
   5  -9   5  103.12   11.39
   5   9  -5   95.81   17.96
  -5  -9  -5   83.94   15.24
  -5  -9   5  116.79   16.75
   5  -9  -5   87.90   12.77
  -6  -9  -5  993.84   47.67
   6   9  -5  930.33   52.06
   6  -9   5  893.54   33.47
   6  -9   5  871.34   37.56
  -6  -9   5  934.07   49.14
   6   9   5 1011.17   65.19
   6  -9  -5  946.69   43.64
   7   9  -5  363.07   31.89
   7  -9   5  272.09   17.27
  -7  -9  -5  251.44   24.15
  -7  -9   5  318.82   29.12
   7   9   5  258.63   25.15
   8  -9   5  258.31   13.96
   8   9  -5  282.95   30.09
   8  -9   5  266.12   16.13
  -8  -9  -5  224.92   23.87
  -8  -9   5  230.22   25.73
   8  -9  -5  207.59   21.95
   8   9   5  209.90   25.02
   9  -9   5   41.20    7.43
  -9  -9  -5   44.61   15.18
   9   9  -5   62.13   20.49
   9  -9   5   43.00    8.07
   9  -9  -5   51.31   13.29
  -9  -9   5   66.06   18.41
   9   9   5   37.13   14.80
  10   9  -5   66.28   24.62
 -10  -9  -5   47.78   16.92
 -10  -9   5   83.18   18.90
  10  -9  -5   64.51   17.56
  10   9   5   46.66   17.11
  11   9  -5    9.25   21.88
  11   9   5   30.27   18.85
 -11  -9   5   39.03   20.66
 -12  -9  -5    1.77   20.56
  12   9  -5   -9.72   29.07
 -12  -9   5   37.44   24.88
  12  -9  -5   29.82   19.93
   0 -10   5  127.91   15.03
   0  10  -5  117.25   17.15
   0 -10  -5  122.68   16.33
   1  10  -5   19.02    8.73
   1 -10   5   21.02    7.58
  -1 -10  -5   21.08    8.68
  -1  10  -5   32.26   10.52
   1 -10  -5   32.95    7.99
  -1 -10   5   27.37   10.68
   1 -10  -5   17.25    8.25
  -2 -10  -5  482.49   32.90
   2 -10   5  510.89   29.17
   2  10  -5  560.83   34.81
  -2 -10   5  524.81   32.40
   2 -10  -5  563.68   33.27
  -2  10  -5  482.31   29.89
   2 -10  -5  507.26   27.31
  -3 -10  -5  371.95   28.20
   3 -10   5  369.00   23.80
   3 -10  -5  390.08   27.31
   3 -10  -5  423.32   24.94
  -3 -10   5  413.69   29.01
  -3  10  -5  370.87   24.28
   4  10  -5  178.82   22.38
  -4 -10  -5  191.25   20.51
   4 -10   5  185.60   16.54
   4  10   5  190.61   20.30
   4 -10  -5  193.12   17.41
  -4 -10   5  185.18   20.39
   5 -10   5 1562.55   59.35
   5  10  -5 1619.09   72.99
  -5 -10  -5 1551.24   67.89
   5 -10  -5 1560.14   61.97
   5  10   5 1553.21   67.59
  -5 -10   5 1612.32   70.19
   6 -10   5  218.08   17.06
   6  10  -5  242.48   28.66
   6 -10   5  221.04   13.56
  -6 -10  -5  177.86   24.23
  -6 -10   5  224.56   23.64
   6 -10  -5  228.51   19.98
   7 -10   5  569.67   25.00
   7  10  -5  496.88   40.03
  -7 -10  -5  602.25   38.44
   7 -10   5  571.08   28.32
   7  10   5  568.44   37.55
  -7 -10   5  557.50   39.81
   8 -10   5   37.72    8.24
  -8 -10  -5   29.88   12.71
   8  10  -5    6.92   17.46
   8 -10   5   57.75   10.52
  -8 -10   5   31.51   13.33
   8 -10  -5   32.64   11.48
   8  10   5   53.92   15.27
  -9 -10  -5  198.58   25.75
   9 -10   5  205.16   14.85
   9  10  -5  198.32   36.21
   9 -10   5  179.71   13.20
   9 -10  -5  206.15   24.56
   9  10   5  235.39   28.56
  -9 -10   5  206.11   29.94
 -10 -10  -5   25.05   16.58
  10 -10   5   43.20    8.28
  10  10  -5   14.28   21.92
  10 -10   5   39.00    8.23
  10  10   5   24.30   16.68
  10 -10  -5   50.94   16.32
 -10 -10   5   -0.89   15.57
 -11 -10  -5   66.12   22.12
  11  10  -5   60.91   31.12
 -11 -10   5   56.46   21.92
  11 -10  -5   55.50   21.55
  12  10  -5   -4.85   32.16
 -12 -10  -5   67.05   24.81
  12  10   5   16.60   24.14
  12 -10  -5   52.22   21.74
   0  11  -5  239.06   22.84
   0 -11   5  258.73   22.08
   0 -11  -5  254.53   23.38
   1 -11   5   13.58    8.92
  -1 -11  -5   32.83   10.25
   1  11  -5   26.73   11.74
  -1  11  -5   20.02    9.43
   1 -11  -5   35.44    8.82
  -1 -11   5   26.79    9.54
   1 -11  -5   18.12    9.14
   2  11  -5  132.55   19.19
  -2 -11  -5  105.19   16.65
   2 -11   5  115.35   14.93
  -2 -11   5   98.29   15.84
   2 -11  -5  103.52   12.68
   2 -11  -5   85.65   18.08
  -2  11  -5   81.42   15.63
   3  11  -5  181.46   22.49
   3 -11   5  169.39   17.43
  -3 -11  -5  230.76   23.50
   3 -11  -5  205.71   21.08
  -3 -11   5  207.32   21.64
  -3  11  -5  179.65   18.26
   3 -11  -5  196.91   17.45
  -4 -11  -5  252.53   24.52
   4 -11   5  200.72   18.58
   4  11  -5  198.17   25.15
   4 -11  -5  236.14   19.28
   4 -11  -5  270.87   23.79
   4  11   5  247.75   24.05
  -4 -11   5  297.14   26.12
   5  11  -5  156.40   26.77
   5 -11   5  131.95   14.50
  -5 -11  -5  110.57   17.74
   5 -11  -5  107.20   16.84
  -5 -11   5  130.16   19.34
   5 -11  -5   97.74   13.82
   5  11   5  146.98   21.19
   6 -11   5  608.70   26.35
   6 -11   5  575.13   30.79
  -6 -11  -5  611.64   38.73
   6  11  -5  622.73   43.83
   6  11   5  559.56   38.10
  -6 -11   5  515.53   37.98
   6 -11  -5  584.97   33.58
  -7 -11  -5   30.97   13.85
   7 -11   5   10.19    7.25
   7  11  -5   36.26   18.08
   7 -11   5   13.94    5.93
   7 -11  -5    2.36    8.76
  -7 -11   5   12.24   11.16
   8  11  -5  459.82   45.18
   8 -11   5  498.76   27.16
  -8 -11  -5  492.17   37.49
   8 -11   5  522.15   24.04
   8 -11  -5  468.11   33.68
   8  11   5  524.01   40.15
  -8 -11   5  533.80   41.33
   9 -11   5   37.01    8.32
   9  11  -5   43.20   23.81
   9 -11   5   51.52   11.13
  -9 -11   5   14.79   15.69
   9  11   5   78.41   19.67
   9 -11  -5   40.05   14.49
 -10 -11  -5    8.77   17.24
  10 -11   5    5.68    6.99
  10 -11   5   11.67    6.76
  10  11  -5  -46.45   22.36
  10  11   5    0.00   16.41
  10 -11  -5   -7.58   14.52
 -10 -11   5   22.36   19.72
 -11 -11  -5   29.71   22.75
  11  11  -5   32.83   29.50
  11 -11  -5   59.26   19.33
  11  11   5    2.02   21.85
 -11 -11   5   40.71   21.44
   0 -12  -5  561.30   37.92
   0 -12   5  567.14   35.44
   0  12  -5  580.54   37.14
  -1 -12  -5   43.43   12.87
   1 -12   5   20.44    8.67
   1  12  -5   41.57   14.09
  -1 -12   5   42.59   12.38
  -1  12  -5   41.31   13.45
   1 -12  -5   41.51    9.70
   1 -12  -5   48.05   12.29
  -2 -12  -5  318.41   28.41
   2 -12   5  302.13   23.56
   2  12  -5  288.38   28.34
   2 -12  -5  274.23   20.65
   2 -12  -5  273.41   25.74
  -2  12  -5  266.28   23.56
  -2 -12   5  258.78   25.20
   3  12  -5  650.09   43.11
  -3 -12  -5  611.08   40.15
   3 -12   5  675.84   36.78
  -3 -12   5  610.93   39.66
   3 -12  -5  705.77   41.37
  -3  12  -5  669.76   37.10
   3 -12  -5  685.36   35.13
   4 -12   5   73.81   13.48
  -4 -12  -5   75.73   16.69
   4  12  -5  104.30   20.90
   4  12   5   62.55   15.39
   4 -12  -5  102.11   17.53
   4 -12  -5  107.59   15.33
  -5 -12  -5  612.99   41.49
   5  12  -5  547.72   43.17
   5 -12   5  685.07   35.54
   5  12   5  678.89   43.21
  -5 -12   5  645.06   43.31
   5 -12  -5  703.98   36.33
   5 -12  -5  662.95   41.12
  -6 -12  -5   17.50   11.62
   6 -12   5   -1.13    5.01
   6  12  -5  -23.74   15.93
   6 -12   5    1.88    7.05
   6 -12  -5   -4.22    8.77
   6 -12  -5   12.99    9.89
   6  12   5   15.24   12.31
  -6 -12   5    1.32   10.77
   7 -12   5  428.45   26.90
   7 -12   5  432.34   22.23
   7  12  -5  421.31   48.14
  -7 -12  -5  486.98   36.95
  -7 -12   5  377.13   35.99
   7 -12  -5  369.36   29.43
   7 -12  -5  423.11   34.43
   7  12   5  451.15   38.37
   8  12  -5   26.32   23.55
  -8 -12  -5   36.84   17.59
   8 -12   5   52.77   10.06
   8 -12   5   44.39   10.94
   8 -12  -5   36.03   15.71
  -8 -12   5   57.35   21.55
   9 -12   5  167.02   17.57
   9  12  -5  224.40   37.86
  -9 -12  -5  236.70   31.66
   9 -12   5  194.18   16.32
   9  12   5  236.42   32.99
  -9 -12   5  208.31   29.47
   9 -12  -5  268.10   29.98
   9 -12  -5  230.04   27.32
  10  12  -5  203.90   45.91
  10 -12   5   93.85   13.69
 -10 -12  -5  173.11   30.64
  10 -12   5  103.00   13.56
 -10 -12   5   62.75   24.99
  10 -12  -5   85.12   21.03
  10  12   5   94.94   25.68
  10 -12  -5   80.78   21.32
  11  12  -5   26.83   31.21
  11 -12   5   23.59    7.11
  11 -12   5   28.14    7.08
 -11 -12  -5   25.22   25.39
  11 -12  -5   38.15   19.59
  11  12   5   34.90   25.01
  11 -12  -5    7.39   18.59
   0 -13   5  130.78   17.80
   0 -13  -5  171.16   22.08
   0  13  -5  148.50   23.96
  -1 -13  -5  492.25   36.66
   1  13  -5  506.94   37.12
   1 -13   5  471.39   32.17
  -1  13  -5  485.92   35.82
  -1 -13   5  495.51   34.81
   1 -13  -5  446.19   34.61
   1 -13  -5  463.25   28.77
  -2 -13  -5  261.49   28.18
   2  13  -5  231.54   28.31
   2 -13   5  229.34   21.93
  -2 -13   5  219.86   24.85
   2 -13  -5  218.06   19.40
   2 -13  -5  189.43   23.41
  -2  13  -5  231.62   23.80
   3 -13   5    9.16    7.37
  -3 -13  -5   10.64   10.57
   3  13  -5   13.40   15.41
   3 -13  -5    9.28    8.87
  -3 -13   5    2.81    9.46
   3 -13  -5   10.22    8.17
  -4 -13  -5  137.12   21.02
   4  13  -5  145.52   29.68
   4 -13   5  139.66   17.72
  -4 -13   5  192.34   23.52
   4  13   5  164.51   25.03
   4 -13  -5  121.17   19.82
   4 -13  -5  167.22   18.49
  -5 -13  -5   19.61   13.05
   5 -13   5   36.79   11.31
   5  13  -5   55.21   20.44
   5 -13  -5   31.83   11.08
   5 -13  -5   38.04   13.38
   5  13   5   34.42   16.72
  -5 -13   5   36.82   16.06
   6  13  -5  205.59   34.73
   6 -13   5  185.66   15.53
   6 -13   5  190.03   19.54
  -6 -13  -5  162.52   25.17
  -6 -13   5  154.31   25.29
   6 -13  -5  152.02   20.56
   6  13   5  239.79   27.87
   6 -13  -5  190.86   25.88
   7 -13   5   15.01    7.24
   7 -13   5   10.73    8.78
   7  13  -5   21.96   22.01
  -7 -13  -5   24.20   15.46
   7 -13  -5   21.42   13.05
   7 -13  -5   -5.53   10.85
   7  13   5   25.42   17.99
  -7 -13   5   19.00   15.96
   8  13  -5   51.15   25.02
  -8 -13  -5   85.50   22.69
   8 -13   5   60.08   13.36
   8 -13   5   55.15   11.79
  -8 -13   5   24.78   17.32
   8 -13  -5   80.31   19.58
   8  13   5   52.84   20.09
  -9 -13  -5   79.90   21.36
   9 -13   5  122.52   17.85
   9  13  -5   88.71   40.00
   9 -13   5  104.29   14.96
   9  13   5  119.54   40.71
   9 -13  -5  125.77   24.38
  -9 -13   5  129.47   29.70
   9 -13  -5  136.91   27.80
  10  13  -5   44.33   36.42
  10 -13   5   49.80   10.98
  10 -13   5   31.84   11.08
  10 -13  -5   51.59   21.54
 -10 -13   5   79.53   25.26
  10 -13  -5   51.27   19.33
  10  13   5   43.91   24.49
 -11 -13  -5   39.66   28.20
  11  13  -5   28.53   42.25
  11 -13   5   52.79   10.74
  11 -13   5   61.15   13.63
  11 -13  -5   70.69   25.76
 -11 -13   5   -8.74   26.75
  11  13   5   44.67   30.22
   0 -14   5  317.83   28.67
   0  14  -5  405.17   35.30
   0 -14  -5  401.29   33.43
   1  14  -5  112.93   23.12
  -1 -14  -5  130.83   21.55
   1 -14   5  147.81   19.64
  -1  14  -5  109.80   21.06
  -1 -14   5   96.80   18.22
   1 -14  -5  110.06   21.00
   1 -14  -5  138.47   16.21
   2 -14   5  101.91   18.47
   2  14  -5  160.01   28.26
  -2 -14  -5  122.53   20.94
   2 -14  -5  118.59   22.93
   2 -14  -5  142.38   16.39
  -2  14  -5  100.84   22.31
  -2 -14   5  141.16   20.51
  -3 -14  -5  359.78   32.64
   3 -14   5  321.08   26.90
   3  14  -5  389.84   36.80
  -3 -14   5  383.67   32.74
  -3  14  -5  298.53   28.95
   3 -14  -5  337.89   31.33
   3 -14  -5  374.38   26.23
   4  14  -5  108.53   24.11
   4 -14   5   80.27   16.85
  -4 -14  -5   90.95   20.07
   4 -14  -5  100.42   16.09
   4 -14  -5  110.75   20.55
  -4 -14   5  113.02   20.62
  -5 -14  -5  167.82   27.54
   5 -14   5  182.16   20.92
   5  14  -5  204.36   32.80
   5 -14  -5  192.94   22.39
  -5 -14   5  157.44   25.02
   5  14   5  194.13   30.91
   5 -14  -5  190.27   25.45
   6 -14   5   91.34   13.52
  -6 -14  -5  128.94   26.90
   6 -14   5   77.14   15.88
   6  14  -5   59.89   24.42
   6 -14  -5  118.35   19.80
  -6 -14   5  104.52   23.10
   6 -14  -5  124.44   22.22
   6  14   5  128.93   26.93
   7 -14   5   -3.90    8.72
   7 -14   5    5.53    7.32
   7  14  -5   15.74   24.91
  -7 -14  -5   27.43   16.56
   7  14   5    5.76   16.83
   7 -14  -5   -9.93   10.85
  -7 -14   5  -12.43   16.80
   7 -14  -5   -3.45   10.78
   8 -14   5   12.96   10.48
  -8 -14  -5   28.11   18.76
   8  14  -5   31.12   30.49
   8 -14   5   11.98    8.30
  -8 -14   5    4.79   20.58
   8  14   5   39.91   22.32
   8 -14  -5    0.45   15.27
   9 -14   5  103.14   18.27
   9 -14   5  102.49   15.65
   9  14  -5  115.84   37.14
  -9 -14  -5  105.40   25.04
  -9 -14   5  105.85   28.43
   9 -14  -5   85.46   19.94
   9 -14  -5   81.15   22.85
  10 -14   5   28.06   11.55
 -10 -14  -5   28.65   25.03
  10  14  -5   32.03   40.08
  10 -14   5   30.57   12.27
  10 -14  -5   42.74   20.59
  10 -14  -5   -2.77   18.64
 -10 -14   5   15.02   26.87
  10  14   5   46.19   29.49
   0 -15   5   25.49   12.83
   0 -15  -5   52.20   14.63
   1 -15   5  369.84   31.67
   1  15  -5  352.32   34.77
  -1 -15  -5  333.83   34.29
  -1  15  -5  343.92   32.81
   1 -15  -5  343.91   32.89
  -1 -15   5  310.52   30.00
   1 -15  -5  303.03   28.37
   2 -15   5   71.71   15.79
   2  15  -5   59.09   19.35
  -2 -15  -5   54.73   16.52
  -2 -15   5   92.15   20.56
   2 -15  -5   48.44   16.18
  -2  15  -5   95.01   20.56
   2 -15  -5   52.31   12.96
   3  15  -5  160.12   29.74
   3 -15   5  174.80   22.68
  -3 -15  -5  152.62   27.13
  -3 -15   5  166.42   24.40
   3 -15  -5  147.77   18.74
   3 -15  -5  137.17   23.95
   4 -15   5  177.59   22.19
   4  15  -5  136.41   30.57
  -4 -15  -5  144.75   25.21
   4 -15  -5  194.38   26.13
   4 -15  -5  161.88   20.37
  -4 -15   5  113.08   22.30
  -5 -15  -5   18.06   15.14
   5 -15   5   12.74   11.13
   5  15  -5   35.76   22.80
   5 -15  -5   13.94   10.62
  -5 -15   5   18.39   15.37
   5 -15  -5   -6.87   13.69
   5  15   5   23.01   20.49
  -6 -15  -5  121.50   27.19
   6 -15   5   75.65   13.67
   6  15  -5   95.44   27.90
   6 -15   5   96.72   18.01
  -6 -15   5  105.71   24.60
   6 -15  -5  109.20   21.38
   6  15   5   74.91   23.36
   6 -15  -5   78.29   24.50
   7 -15   5   24.14    9.65
  -7 -15  -5   21.89   18.55
   7  15  -5    7.29   26.20
   7 -15   5   17.78   11.90
   7 -15  -5    1.66   16.29
   7 -15  -5    9.54   14.17
  -7 -15   5   22.02   17.46
   7  15   5   39.30   22.03
   8 -15   5   29.26   10.58
   8  15  -5   22.66   30.82
  -8 -15  -5   21.30   19.94
   8 -15   5   58.05   15.83
   8  15   5   45.01   26.08
  -8 -15   5   29.29   21.26
   8 -15  -5   19.05   15.57
   9 -15   5   75.91   16.67
   9 -15   5   62.37   13.34
  -9 -15  -5   86.40   26.50
   9  15  -5   43.06   39.19
  -9 -15   5   42.63   28.32
   9 -15  -5   99.98   26.88
   9 -15  -5  108.23   24.22
   9  15   5   33.63   28.15
   0 -16  -5  133.91   26.88
   0 -16   5  115.29   20.12
   0  16  -5   83.04   22.86
  -1 -16  -5   26.69   15.19
   1  16  -5   60.28   21.52
   1 -16   5   48.20   15.26
   1 -16  -5   38.42   12.20
  -1  16  -5   52.75   20.62
   1 -16  -5   62.02   18.19
  -1 -16   5   24.10   15.44
  -2 -16  -5  211.24   31.43
   2 -16   5  230.71   25.30
   2  16  -5  176.16   37.44
   2 -16  -5  238.64   23.16
   2 -16  -5  190.62   28.09
  -2 -16   5  241.90   29.53
   3  16  -5  275.53   37.88
   3 -16   5  265.24   28.26
  -3 -16  -5  239.15   30.80
   3 -16  -5  249.92   24.20
   3 -16  -5  298.56   32.77
  -3 -16   5  288.08   31.77
   4  16  -5  105.63   29.00
  -4 -16  -5  194.03   32.46
   4 -16   5  134.23   22.72
  -4 -16   5  183.10   27.49
   4 -16  -5  171.78   27.27
   4 -16  -5  171.93   21.80
   5  16  -5  114.67   31.46
  -5 -16  -5  149.29   27.72
   5 -16   5  155.91   22.94
   5 -16  -5  136.70   20.59
   5 -16  -5  162.57   29.06
  -5 -16   5  149.63   29.70
  -6 -16  -5  230.16   32.82
   6  16  -5  171.11   37.13
   6 -16   5  198.71   24.58
   6 -16   5  202.13   20.14
  -6 -16   5  261.74   33.88
   6 -16  -5  186.12   31.85
   6 -16  -5  228.53   27.28
   6  16   5  240.00   36.59
   7  16  -5   31.04   34.00
   7 -16   5    5.54   12.64
  -7 -16  -5   -5.26   18.64
   7 -16   5   13.38   10.60
   7  16   5   -0.21   23.23
  -7 -16   5   30.87   22.04
   7 -16  -5   24.12   20.09
   7 -16  -5   14.99   13.90
   8 -16   5   46.52   14.25
  -8 -16  -5   67.34   27.66
   8  16  -5   30.04   35.46
  -8 -16   5   72.82   27.54
   8  16   5   45.59   28.88
   8 -16  -5   50.43   22.67
   9 -16   5   12.01   14.04
   9 -16   5    0.08   12.42
   9  16  -5  -19.19   41.41
  -9 -16  -5    1.42   30.46
  -9 -16   5   -7.60   28.16
   9 -16  -5  -27.44   20.42
   9 -16  -5  -25.61   19.28
   9  16   5   80.98   34.53
   0 -17  -5  146.28   26.65
   0 -17   5  157.72   24.45
   1  17  -5  116.00   29.02
   1 -17   5   94.41   20.89
  -1 -17  -5   85.14   21.46
   1 -17  -5  112.02   19.46
  -1 -17   5  106.02   21.85
   1 -17  -5   67.85   21.33
   2  17  -5   30.36   24.14
  -2 -17  -5   37.83   19.04
   2 -17   5   24.90   17.36
  -2 -17   5   28.34   16.15
   2 -17  -5   13.89   14.47
   2 -17  -5   38.11   15.76
   3  17  -5  269.81   40.67
   3 -17   5  354.69   32.06
  -3 -17  -5  285.65   35.35
   3 -17  -5  306.72   34.46
   3 -17  -5  257.05   26.60
  -3 -17   5  245.27   32.89
   4 -17   5   68.02   17.47
  -4 -17  -5   28.13   19.30
   4 -17  -5   48.99   15.10
   4 -17  -5   55.62   19.09
  -4 -17   5   47.16   20.79
  -5 -17  -5  363.29   40.69
   5 -17   5  353.10   33.22
   5  17  -5  359.08   49.30
   5 -17  -5  381.36   34.14
   5 -17  -5  397.00   39.78
  -5 -17   5  387.56   40.52
  -6 -17  -5   49.46   23.29
   6 -17   5   64.01   17.93
   6  17  -5   56.55   34.77
   6 -17  -5   57.24   21.93
  -6 -17   5   74.68   23.40
   6 -17  -5   71.48   20.16
   7 -17   5   11.38   14.18
   7 -17   5   27.27   12.80
  -7 -17  -5  -12.24   20.46
   7  17  -5   12.36   39.60
   7  17   5   25.05   31.72
   7 -17  -5    1.77   20.09
   7 -17  -5   -3.57   15.55
  -7 -17   5   45.54   25.67
   8  17  -5   81.77   43.88
   8 -17   5   69.32   15.49
   8 -17   5   51.44   16.83
   8 -17  -5   -8.19   18.87
   8 -17  -5   70.10   27.08
  -8 -17   5   99.04   30.38
   8  17   5   48.20   35.51
   0 -18   5   10.48   14.70
   0 -18  -5  -19.52   12.77
   0 -18  -5   -1.55   15.70
   1 -18   5   -0.58   13.18
  -1 -18  -5   29.38   19.71
  -1 -18   5    4.43   14.86
   1 -18  -5   -3.25   16.16
   1 -18  -5   14.23   13.69
  -2 -18  -5  -19.40   17.21
   2 -18   5  -13.17   12.14
  -2 -18   5  -13.82   14.36
   2 -18  -5   10.80   13.25
   2 -18  -5   -4.94   17.70
  -3 -18  -5  294.21   37.00
   3  18  -5  222.95   44.06
   3 -18   5  235.35   32.23
   3 -18  -5  257.99   34.34
   3 -18  -5  206.29   26.47
  -3 -18   5  253.34   36.50
  -4 -18  -5   78.65   23.16
   4  18  -5   20.62   31.53
   4 -18   5   52.87   17.69
   4 -18  -5   74.49   19.09
   4 -18  -5  126.05   28.44
  -4 -18   5   65.86   22.60
  -5 -18  -5   43.61   22.79
   5 -18   5   33.79   16.65
   5  18  -5   47.78   33.41
   5 -18  -5    5.97   20.20
   5 -18  -5   21.32   16.33
  -5 -18   5   28.73   21.90
   6 -18   5  115.34   21.42
   6 -18   5  158.79   26.76
   6  18  -5   94.19   42.85
  -6 -18  -5  139.73   30.48
   6 -18  -5  102.39   21.72
  -6 -18   5  157.00   35.39
   6 -18  -5  122.94   28.32
  -7 -18  -5   22.49   25.40
   7 -18   5    1.69   15.62
   7  18  -5   -7.63   47.45
   7 -18   5   37.75   23.79
   7 -18  -5    1.79   22.93
   7 -18  -5   24.70   18.48
  -7 -18   5   37.94   26.25
   0 -19  -5  397.12   45.14
   0 -19  -5  299.34   31.77
   0 -19   5  350.85   37.38
   1 -19   5   22.02   17.67
  -1 -19  -5  -18.45   18.43
   1 -19  -5    5.54   16.09
  -1 -19   5   31.99   20.74
   1 -19  -5    4.23   22.92
  -2 -19  -5  -26.42   17.95
   2 -19   5   18.40   16.08
   2 -19  -5   -2.27   15.97
   2 -19  -5   -2.94   18.36
  -2 -19   5   17.60   19.49
   3 -19   5   72.82   20.18
  -3 -19  -5  141.55   30.79
  -3 -19   5   73.04   23.52
   3 -19  -5   92.57   20.56
   3 -19  -5  114.41   26.56
  -4 -19  -5   48.62   24.66
   4 -19   5   26.95   17.40
  -4 -19   5   51.27   21.85
   4 -19  -5   42.48   25.51
   4 -19  -5   52.84   21.18
  -5 -19  -5  284.78   42.64
   5 -19   5  253.94   34.26
   5 -19  -5  291.07   38.66
   5 -19  -5  262.58   41.97
  -5 -19   5  272.80   45.84
  -6 -19  -5  207.53   50.07
   6 -19   5  160.48   24.10
   6 -19   5  173.65   33.88
   6 -19  -5  202.24   35.76
  -6 -19   5  185.29   39.67
   6 -19  -5  208.54   42.64
   0 -20  -5  -14.15   18.33
   0 -20   5   -0.28   16.51
   0 -20  -5  -12.71   22.78
  -1 -20  -5  171.39   38.79
   1 -20   5  277.84   39.25
   1 -20  -5  271.59   34.19
   1 -20  -5  255.21   42.52
  -1 -20   5  223.02   38.08
  -2 -20  -5    0.53   25.77
   2 -20   5  -24.01   17.81
   2 -20  -5   47.76   23.99
   2 -20  -5   -0.37   18.93
  -2 -20   5   19.37   22.73
   3 -20   5   58.24   23.16
  -3 -20  -5   23.51   28.95
  -3 -20   5  109.05   31.26
   3 -20  -5   61.25   28.04
   3 -20  -5  111.83   24.38
  -4 -20  -5   30.66   26.43
   4 -20   5   15.20   18.64
   4 -20  -5   46.27   26.43
   4 -20  -5   60.15   23.73
   5 -20   5  105.31   25.80
  -5 -20  -5   83.89   32.18
  -5 -20   5  134.82   32.00
   5 -20  -5  106.13   31.48
   5 -20  -5  123.17   29.81
   0 -21   5   35.54   24.30
  -1 -21  -5   89.94   27.24
  -1 -21  -5   84.01   27.64
   1 -21   5   99.44   27.84
  -1 -21   5   88.37   27.74
   1 -21  -5   82.21   24.88
   1 -21  -5  165.90   37.26
   2 -21   5   50.17   23.36
  -2 -21  -5  120.71   34.10
   2 -21  -5   54.16   27.89
   2 -21  -5   96.04   34.93
  -2 -21   5    9.25   23.83
   3 -21   5  113.28   28.21
  -3 -21  -5   59.19   32.65
   3 -21  -5   62.13   28.43
  -3 -21   5   83.49   27.09
   3 -21  -5   86.32   27.12
   0   0   6  968.81   35.47
   0   0  -6 1045.47   37.00
   1   0  -6   10.29    3.76
  -1   0  -6    9.82    2.97
   1   0   6    6.42    2.56
  -1   0   6    9.08    3.44
   2   0  -6 1773.98   62.21
  -2   0  -6 1786.98   56.14
  -2   0   6 1851.46   61.47
   2   0   6 1770.42   55.05
   3   0  -6 1826.06   64.88
  -3   0  -6 1805.22   55.33
  -3   0   6 1825.53   63.29
  -4   0  -6  290.26   10.98
   4   0  -6  313.00   20.00
  -4   0   6  311.39   18.86
  -4   0  -6  293.55   11.65
   5   0  -6 3006.25  102.04
  -5   0   6 2967.30   99.43
  -6   0   6 1018.08   44.27
   6   0  -6 1049.18   47.43
  -7   0   6  233.80   18.96
   7   0  -6  231.73   20.74
   8   0  -6  135.41   18.17
  -8   0   6  171.56   17.63
  -9   0   6   14.45    8.59
   9   0  -6    7.96    9.91
 -10   0   6   18.75    9.88
 -11   0   6   89.27   17.93
  11   0  -6   78.75   20.36
  12   0  -6    8.19   18.35
 -12   0   6   30.45   13.80
  13   0  -6  157.26   35.46
 -13   0   6  150.30   25.46
   0   1  -6  811.75   31.52
   0  -1  -6  819.96   31.14
   0  -1   6  830.12   31.01
  -1   1   6   28.12    4.73
   1   1  -6   31.04    5.84
  -1  -1  -6   32.87    4.90
   1  -1   6   31.68    4.35
   1  -1  -6   32.33    5.65
   1   1   6   51.55    5.07
  -1   1  -6   41.45    5.09
  -1  -1   6   41.02    5.75
  -2   1   6  658.56   27.94
  -2  -1  -6  667.18   24.44
   2  -1   6  661.23   23.35
   2   1  -6  679.01   29.92
   2   1   6  655.53   23.75
  -2   1  -6  658.43   24.19
   2  -1  -6  680.72   29.34
  -2  -1   6  697.60   29.31
   3  -1   6  439.98   15.52
  -3  -1  -6  450.75   17.22
  -3   1   6  465.58   22.74
  -3  -1  -6  440.90   18.72
   3   1  -6  408.41   23.24
   3  -1  -6  449.04   23.71
  -3  -1   6  461.10   23.50
  -3   1  -6  463.16   16.29
   4   1  -6 1437.57   57.47
  -4  -1  -6 1531.31   48.51
  -4   1   6 1482.59   54.79
  -4  -1  -6 1490.99   46.23
  -4  -1   6 1517.00   56.40
   4  -1  -6 1559.86   57.90
  -5   1   6   29.78    6.64
  -5  -1  -6   15.61    3.06
  -5  -1  -6   22.05    4.33
   5   1  -6   28.23    8.08
  -5  -1   6   20.58    6.67
   5  -1  -6   43.18    8.94
  -6  -1  -6  342.87   13.24
   6   1  -6  308.16   22.99
  -6  -1  -6  314.38   11.93
  -6   1   6  344.00   21.46
   6  -1  -6  367.83   24.00
  -6  -1   6  311.84   22.07
  -7  -1  -6  180.46    7.96
  -7   1   6  190.79   16.38
  -7  -1  -6  170.70    7.12
   7   1  -6  155.03   17.49
   7  -1  -6  179.47   18.91
  -7  -1   6  171.27   16.60
  -8   1   6  378.14   25.27
   8   1  -6  429.81   30.23
   8  -1  -6  380.09   28.19
  -8  -1   6  430.18   27.79
   9   1  -6  174.91   21.54
  -9  -1   6  214.28   20.88
 -10   1   6   -0.61    8.21
  10  -1  -6    6.54   11.61
 -10  -1   6   -2.02    9.14
  11   1  -6  380.64   35.18
 -11   1   6  327.42   26.62
  11  -1  -6  396.04   35.40
 -11  -1   6  349.46   28.89
  12   1  -6  296.01   36.69
 -12   1   6  352.08   28.38
  12  -1  -6  402.20   38.20
 -12  -1   6  358.38   30.72
 -13   1   6    7.36   16.20
  13   1  -6   32.39   24.66
  13  -1  -6   46.23   22.77
 -13  -1   6   25.37   19.61
   0   2   6  594.72   23.05
   0   2  -6  529.79   24.09
   0  -2  -6  557.59   23.57
   1   2  -6  790.10   33.32
  -1  -2  -6  868.99   30.59
  -1   2   6  870.42   31.74
   1  -2   6  893.34   30.60
   1   2   6  771.27   29.12
  -1  -2   6  792.16   32.64
   1  -2  -6  785.05   32.10
  -1   2  -6  794.03   30.41
   2   2  -6  787.28   34.23
  -2  -2  -6  791.03   28.66
  -2   2   6  812.51   31.79
   2  -2   6  824.12   27.93
  -2  -2   6  805.00   33.71
   2  -2  -6  750.28   32.58
  -2   2  -6  817.71   28.43
  -3   2   6 2268.30   74.21
  -3  -2  -6 2262.02   71.68
   3  -2   6 2218.82   65.72
  -3  -2  -6 2228.00   68.36
   3   2  -6 2185.67   77.37
  -3   2  -6 2227.98   66.07
  -3  -2   6 2250.56   77.10
   3  -2  -6 2191.63   75.94
  -4   2   6   73.64    8.87
  -4  -2  -6   91.31    8.39
   4   2  -6   61.75   10.21
   4  -2  -6  111.15   11.63
  -4  -2   6   96.86   10.78
  -5  -2  -6  489.39   20.65
  -5   2   6  497.34   25.14
   5   2  -6  464.04   27.63
  -5  -2  -6  470.00   17.87
  -5  -2   6  424.80   25.62
   5  -2  -6  452.43   26.18
  -6   2   6  558.24   28.16
  -6  -2  -6  531.66   19.59
   6   2  -6  579.46   32.51
  -6  -2  -6  536.90   22.06
  -6  -2   6  511.35   29.61
   6  -2  -6  490.09   29.50
  -7  -2  -6  342.68   16.26
   7   2  -6  324.22   26.37
  -7   2   6  323.69   21.44
  -7  -2   6  366.54   24.84
   7  -2  -6  334.75   24.67
  -8  -2  -6  237.84   12.83
   8   2  -6  234.33   24.48
  -8   2   6  207.23   18.68
  -8  -2   6  261.76   22.60
   8   2   6  283.91   15.63
   8  -2  -6  255.03   22.41
   9   2  -6  510.46   35.06
  -9   2   6  448.87   27.99
  -9  -2  -6  466.28   18.56
  -9  -2   6  492.70   31.11
   9   2   6  435.06   21.94
 -10  -2  -6  141.50    7.75
  10   2  -6   65.60   18.40
 -10   2   6  140.26   17.35
  10  -2  -6  133.35   22.13
 -10  -2   6  143.34   20.41
  10   2   6  120.56   12.20
 -11   2   6   46.57   12.51
 -11  -2   6   47.91   14.87
  11  -2  -6   46.78   16.78
 -12   2   6   94.04   19.45
  12   2  -6   85.31   23.35
 -12  -2   6   62.65   15.61
  12  -2  -6   74.65   21.13
 -13   2   6   47.97   17.05
  13   2  -6   71.52   25.83
  13  -2  -6   50.66   23.77
   0  -3  -6  277.67   15.12
   0  -3   6  307.06   16.47
   0   3   6  291.83   14.92
   0   3  -6  291.35   16.46
   1  -3   6  527.82   22.57
  -1   3   6  565.14   23.61
   1   3  -6  557.03   26.22
  -1  -3  -6  554.60   22.76
  -1   3  -6  553.17   23.34
   1  -3  -6  522.87   23.93
  -1  -3   6  526.01   25.07
  -2  -3  -6 1114.55   40.69
   2  -3   6 1049.11   36.75
   2   3  -6 1130.17   44.42
  -2  -3  -6 1072.85   37.61
  -2   3   6 1148.53   40.96
  -2   3  -6 1072.11   37.24
  -2  -3   6 1055.51   42.82
   2  -3  -6 1056.61   41.36
  -3  -3  -6  417.24   17.27
   3   3  -6  455.47   24.79
  -3  -3  -6  398.80   19.97
   3  -3   6  396.42   14.97
  -3   3   6  393.71   20.06
  -3   3  -6  360.46   14.84
  -3  -3   6  321.79   21.06
   3  -3  -6  341.33   20.50
   4   3  -6  708.03   34.37
  -4   3   6  668.90   29.62
   4  -3   6  669.59   19.98
  -4  -3  -6  688.11   28.98
  -4  -3  -6  652.70   24.82
   4  -3  -6  631.57   31.31
  -4  -3   6  629.53   32.11
  -5  -3  -6  120.66   10.81
   5   3  -6  130.49   14.86
  -5   3   6  130.36   12.06
  -5  -3   6  128.04   13.98
   5  -3  -6  109.85   12.97
   6   3  -6  464.54   29.72
  -6  -3  -6  489.59   22.63
  -6   3   6  477.20   25.63
  -6  -3   6  437.00   27.68
   6  -3  -6  464.30   27.83
  -7  -3  -6  116.09   10.79
   7   3  -6  127.38   17.30
  -7   3   6  106.72   12.33
  -7  -3   6  163.05   17.44
   7   3   6  117.77   11.60
   7  -3  -6   99.81   15.33
  -8   3   6   13.91    5.99
  -8  -3  -6    8.42    5.06
   8   3  -6   14.44   10.10
   8  -3  -6   -2.56    7.69
   8   3   6   18.19    6.14
  -8  -3   6   18.51    8.98
  -9   3   6  932.70   43.10
  -9  -3  -6  949.18   35.46
   9   3  -6  901.73   50.52
  -9  -3   6  917.83   47.30
  10   3  -6  127.03   24.89
 -10   3   6   86.30   15.62
  10   3   6  124.42   13.69
  10  -3  -6  131.54   21.43
 -10  -3   6  132.61   18.83
 -11   3   6  218.50   22.18
  11   3   6  218.95   18.31
 -11  -3   6  241.56   26.09
  11  -3  -6  190.07   27.16
  12   3  -6  314.24   39.02
 -12   3   6  354.75   28.82
  12   3   6  367.41   23.10
 -12  -3   6  343.44   32.35
  12  -3  -6  323.14   36.52
  13   3  -6   54.27   25.54
 -13   3   6   70.79   18.08
  13  -3  -6   22.17   21.28
   0   4  -6   97.78   10.21
   0  -4   6   84.33    8.99
   0  -4  -6   98.16    9.06
   0   4   6  127.98    9.08
  -1   4   6 1560.15   52.38
   1  -4   6 1518.39   52.13
   1   4  -6 1550.56   56.27
  -1  -4  -6 1501.33   51.39
  -1  -4   6 1495.47   55.01
  -1   4  -6 1565.66   52.91
   1  -4  -6 1450.59   52.74
  -2  -4  -6  533.51   26.14
   2  -4   6  581.21   23.26
  -2   4   6  577.30   25.36
   2   4  -6  541.24   28.57
  -2  -4  -6  572.18   23.59
   2  -4  -6  569.69   26.34
  -2   4  -6  602.94   23.97
  -2  -4   6  562.67   28.15
   3   4  -6  533.00   28.60
  -3  -4  -6  456.19   24.30
  -3  -4  -6  556.59   22.23
   3  -4   6  512.47   20.05
  -3   4   6  524.81   24.45
  -3  -4   6  533.62   27.79
  -3   4  -6  523.02   20.44
   3  -4  -6  497.93   25.60
  -4  -4  -6  972.43   38.96
  -4   4   6  952.84   38.01
   4   4  -6  869.04   42.18
   4  -4   6  917.29   29.64
   4  -4  -6  921.70   39.83
  -4  -4   6  945.70   42.45
   5   4  -6  869.89   42.68
  -5   4   6  883.88   37.30
  -5  -4  -6  897.20   36.87
   5  -4  -6  837.06   39.43
  -5  -4   6  901.01   41.92
  -6   4   6   37.53    7.71
   6   4  -6   34.09   10.09
  -6  -4  -6   27.71    6.89
   6   4   6   35.00    7.59
  -6  -4   6   24.69    9.01
   6  -4  -6   44.95   10.05
   7   4  -6  583.47   35.81
  -7  -4  -6  553.87   26.70
  -7   4   6  550.04   28.72
  -7  -4   6  572.55   33.34
   7   4   6  525.85   27.18
   7  -4  -6  521.10   31.94
  -8   4   6  442.61   25.88
  -8  -4  -6  451.20   23.70
   8   4  -6  462.71   34.36
   8   4   6  430.92   24.23
  -8  -4   6  393.30   28.50
   9   4  -6   42.83   15.80
  -9   4   6   43.87   10.09
  -9  -4  -6   41.65    9.04
   9   4   6   43.83   10.21
  -9  -4   6   36.56   12.08
 -10  -4  -6   99.11   13.81
  10   4  -6   85.17   19.90
 -10   4   6   98.63   15.59
 -10  -4   6  103.98   20.22
  10  -4  -6   89.98   19.01
  10   4   6  130.65   16.15
  11   4  -6   37.68   20.28
 -11  -4  -6   57.49   12.45
 -11   4   6   18.32   17.14
  11  -4  -6    3.32   15.03
  11   4   6   26.57   10.93
 -11  -4   6   58.84   17.31
 -12  -4  -6   25.22    8.37
 -12   4   6   13.79   12.77
  12   4   6   18.81   10.99
  12  -4  -6   16.73   17.71
 -12  -4   6   15.55   15.38
 -13   4   6   35.80   17.02
  13   4  -6   -5.91   25.94
  13  -4  -6   35.79   24.33
   0  -5   6  354.27   19.61
   0   5  -6  297.22   18.82
   0  -5  -6  356.05   18.23
  -1  -5  -6  999.86   41.35
  -1  -5  -6 1047.22   38.16
  -1   5   6 1045.82   38.83
   1   5  -6 1035.40   42.52
   1  -5   6 1018.82   39.06
  -1  -5   6  992.20   41.44
   1  -5  -6 1001.83   39.32
  -1   5  -6 1008.04   39.43
   2  -5   6  203.72   12.84
  -2   5   6  226.37   14.06
  -2  -5  -6  205.71   12.81
   2   5  -6  193.01   16.45
  -2  -5  -6  206.13   15.37
  -2  -5   6  204.30   16.21
  -2   5  -6  204.03   13.39
   2  -5  -6  215.97   14.75
   3  -5   6  781.22   28.71
  -3   5   6  801.31   32.42
   3   5  -6  829.14   38.26
  -3  -5  -6  822.88   35.32
   3  -5  -6  694.76   32.73
  -3  -5   6  679.48   34.95
  -3   5  -6  708.08   28.87
  -4  -5  -6  407.50   23.76
   4   5  -6  412.37   26.95
  -4   5   6  437.27   22.53
   4  -5   6  419.69   17.04
  -4  -5   6  401.39   25.94
   4  -5  -6  405.00   23.90
   5   5  -6  718.65   39.16
  -5  -5  -6  735.22   33.70
  -5   5   6  696.77   32.14
   5  -5   6  700.57   22.37
   5  -5   6  710.56   23.40
   5  -5  -6  749.51   35.72
  -5  -5   6  766.84   38.10
  -6  -5  -6  511.45   26.75
   6   5  -6  494.45   32.38
  -6   5   6  484.36   26.26
   6  -5  -6  550.85   30.46
   6   5   6  466.86   25.87
  -6  -5   6  529.79   31.89
  -7   5   6  415.23   24.81
   7   5  -6  402.20   30.68
  -7  -5  -6  454.65   25.23
  -7  -5   6  400.11   29.46
   7   5   6  454.77   25.85
   7  -5  -6  422.23   28.64
   8   5  -6   28.74   12.94
  -8  -5  -6   15.50    8.16
  -8   5   6   21.18    9.94
  -8  -5   6    5.24    8.55
   8   5   6   17.54    8.24
   8  -5  -6    3.16    8.75
  -9   5   6  652.81   34.10
  -9  -5  -6  655.97   33.03
   9   5  -6  659.45   42.93
   9  -5  -6  596.72   45.07
  -9  -5   6  668.82   40.92
   9   5   6  670.89   34.76
  10   5  -6   29.45   15.14
 -10   5   6   40.62   10.95
 -10  -5  -6   46.44   11.24
  10  -5  -6   39.05   14.21
 -10  -5   6   28.35   12.11
 -11  -5  -6  111.04   16.38
 -11   5   6  108.05   18.94
  11   5  -6  171.81   29.59
  11   5   6  156.33   19.96
  11  -5  -6  133.41   25.40
 -11  -5   6  110.00   23.34
 -12  -5  -6  326.82   22.31
 -12   5   6  275.93   26.28
 -12  -5   6  333.61   31.86
  12  -5  -6  317.21   36.87
  12   5   6  258.54   25.25
  13   5  -6    0.18   26.22
 -13   5   6   48.72   17.38
 -13  -5   6   19.24   20.47
  13  -5  -6   21.46   22.12
  13   5   6   29.61   14.88
   0  -6   6  130.35   11.93
   0  -6  -6  125.74   10.92
   0   6  -6  107.50   12.44
  -1  -6  -6   68.90    8.43
   1   6  -6   85.72   11.72
  -1  -6  -6   72.13    9.84
   1  -6   6   65.79    8.46
   1  -6  -6   66.96    8.53
  -1   6  -6   74.94    9.18
  -1  -6   6   68.56    9.64
  -2  -6  -6  794.55   36.95
   2   6  -6  720.13   36.77
  -2  -6  -6  790.95   31.66
   2  -6   6  755.78   31.92
  -2   6  -6  803.93   33.01
   2  -6  -6  798.68   34.42
  -2  -6   6  840.99   37.78
   3  -6   6  330.42   19.61
  -3   6   6  340.87   19.35
  -3  -6  -6  350.18   26.07
   3   6  -6  316.23   23.08
   3  -6  -6  336.63   20.16
  -3  -6   6  314.26   22.27
  -3   6  -6  314.76   17.24
  -4  -6  -6  560.73   30.45
   4  -6   6  558.37   23.39
  -4   6   6  561.88   27.39
   4   6  -6  593.96   33.93
  -4  -6   6  618.58   33.19
   4  -6  -6  601.17   29.82
   5   6  -6  771.65   41.60
   5  -6   6  802.68   27.93
  -5   6   6  811.66   34.91
  -5  -6  -6  832.16   37.92
  -5  -6   6  719.60   39.42
   5  -6  -6  762.35   37.03
   5   6   6  745.19   35.81
  -6   6   6  636.16   30.24
   6   6  -6  546.91   36.43
   6  -6   6  605.51   20.32
  -6  -6  -6  568.41   31.07
   6   6   6  608.26   31.68
  -6  -6   6  645.09   36.26
   6  -6  -6  611.42   33.17
   7   6  -6   86.70   17.55
  -7   6   6   72.63   10.74
  -7  -6  -6   88.00   14.05
   7   6   6   87.43   13.72
  -7  -6   6   79.68   14.72
   7  -6  -6   99.48   15.95
  -8  -6  -6  784.49   38.24
   8   6  -6  733.76   46.80
  -8  -6   6  756.98   43.86
   8   6   6  835.92   40.10
  -9   6   6  190.70   18.52
   9   6  -6  196.21   25.84
  -9  -6  -6  209.27   20.36
   9  -6  -6  202.63   23.32
  -9  -6   6  149.22   21.38
   9   6   6  188.67   20.07
  10   6  -6  131.92   27.40
 -10  -6  -6  144.63   19.19
 -10   6   6  145.74   17.33
 -10  -6   6  112.99   20.24
  10  -6  -6  101.96   22.53
  10   6   6  125.54   19.04
 -11  -6  -6   22.56   12.99
 -11   6   6   26.59   11.33
  11   6  -6   27.91   20.59
  11   6   6   65.37   15.15
  11  -6  -6   23.94   16.04
 -11  -6   6   31.25   15.70
  12   6  -6   67.49   26.70
 -12   6   6   76.87   16.93
  12  -6  -6   53.86   20.24
  12   6   6   62.91   17.26
 -13   6   6    8.24   16.09
  13  -6  -6    6.48   25.69
 -13  -6   6   35.35   22.92
  13   6   6   -4.43   15.43
   0  -7   6  104.86   11.61
   0  -7  -6  100.68   10.30
   0  -7  -6   99.86   12.00
  -1  -7  -6  338.68   18.77
   1  -7   6  336.97   20.05
  -1  -7  -6  292.85   21.02
   1   7  -6  290.18   21.20
  -1   7  -6  293.39   19.93
   1  -7  -6  288.09   18.17
  -1  -7   6  312.29   20.88
  -2  -7  -6  371.93   24.47
   2   7  -6  419.57   26.19
  -2   7  -6  372.82   21.81
  -2  -7   6  337.10   23.26
   2  -7  -6  399.57   22.22
   3   7  -6  164.40   17.11
  -3  -7  -6  156.55   16.14
   3  -7   6  155.72   12.09
  -3  -7   6  133.26   14.97
   3  -7  -6  155.98   13.70
  -3   7  -6  108.72   11.56
  -4  -7  -6  591.37   32.74
   4  -7   6  584.49   25.55
  -4   7   6  582.92   28.38
   4   7  -6  591.00   35.93
  -4  -7   6  616.62   34.52
   4  -7  -6  574.89   30.05
  -4   7  -6  601.42   25.11
  -5  -7  -6  800.36   38.05
   5  -7   6  711.84   28.54
  -5   7   6  774.02   34.36
   5   7  -6  756.42   42.04
   5   7   6  764.44   37.14
  -5  -7   6  693.30   39.35
   5  -7  -6  705.20   35.90
   6   7  -6   67.81   15.29
   6  -7   6   77.21    5.68
  -6   7   6   78.29   10.13
  -6  -7  -6   75.47   12.73
   6  -7   6   75.64    7.01
   6  -7  -6   71.25   12.22
  -6  -7   6   62.63   14.00
   6   7   6   48.00   11.01
  -7   7   6  922.12   40.97
   7   7  -6  945.47   51.31
  -7  -7  -6  933.61   44.02
   7  -7   6  938.09   29.60
   7  -7   6  960.58   29.16
  -7  -7   6  871.40   47.31
   7  -7  -6  879.34   44.81
   7   7   6  876.38   43.72
   8   7  -6  553.58   39.81
  -8  -7  -6  546.58   32.68
  -8  -7   6  551.07   37.58
   8   7   6  507.39   32.56
  -9  -7  -6  732.62   38.75
   9   7  -6  701.99   47.62
  -9   7   6  710.80   36.17
   9  -7  -6  646.15   39.89
  -9  -7   6  708.67   44.75
   9   7   6  754.33   40.74
 -10  -7  -6   64.58   14.33
  10   7  -6   46.97   19.45
 -10   7   6   24.66   10.46
  10  -7  -6   53.54   15.87
  10   7   6   64.61   15.25
 -10  -7   6   44.83   15.79
 -11  -7  -6  108.88   20.73
 -11   7   6  144.41   19.24
  11   7  -6  100.90   27.95
 -11  -7   6   60.98   21.07
  11  -7  -6   88.03   20.47
  11   7   6  107.75   21.91
  12   7  -6   19.66   26.37
 -12   7   6   66.52   16.31
 -12  -7  -6   56.44   17.65
  12   7   6   58.26   18.57
 -12  -7   6   30.16   21.11
  12  -7  -6   22.04   20.14
   0  -8   6  587.90   30.95
   0  -8  -6  602.25   28.30
   0  -8  -6  588.04   32.68
   0   8  -6  598.56   32.47
   1  -8   6  727.47   36.10
  -1  -8  -6  782.31   33.44
  -1  -8  -6  734.21   38.58
   1   8  -6  802.04   40.57
  -1   8  -6  792.36   36.94
  -1  -8   6  794.96   38.15
   1  -8  -6  771.48   34.24
   1  -8  -6  796.08   38.75
   2  -8   6 1279.06   50.71
   2   8  -6 1282.95   56.37
  -2  -8  -6 1257.74   55.84
  -2  -8   6 1393.94   56.68
  -2   8  -6 1407.30   53.00
   2  -8  -6 1303.54   51.01
   3  -8   6  914.38   36.81
   3   8  -6  855.18   44.51
  -3  -8  -6  899.94   42.85
  -3   8  -6  832.28   36.53
  -3  -8   6  808.05   41.72
   3  -8  -6  801.62   37.37
   4  -8   6  408.33   21.17
  -4  -8  -6  408.14   27.28
   4   8  -6  417.45   30.55
  -4  -8   6  377.71   27.87
   4  -8  -6  363.99   23.37
  -4   8  -6  359.23   19.97
   5   8  -6  217.47   23.20
   5  -8   6  223.87   14.11
  -5  -8  -6  173.64   17.70
   5   8   6  170.33   18.46
  -5  -8   6  189.48   20.21
   5  -8  -6  183.08   17.55
   6  -8   6 1140.82   38.36
  -6  -8  -6 1086.58   51.29
   6  -8   6 1143.70   41.43
   6   8  -6 1203.50   58.88
   6   8   6 1239.71   53.45
  -6  -8   6 1173.67   56.32
   6  -8  -6 1175.55   51.88
   7   8  -6  238.94   27.02
   7  -8   6  232.45   12.54
   7  -8   6  223.32   11.16
  -7  -8  -6  238.52   21.88
   7   8   6  231.72   21.79
  -7  -8   6  220.13   24.44
   7  -8  -6  196.73   21.17
   8   8  -6  447.22   37.94
  -8  -8  -6  450.57   31.54
   8   8   6  465.43   31.98
  -8  -8   6  492.69   35.31
   9   8  -6   98.49   22.92
  -9  -8  -6  130.39   20.41
  -9  -8   6  112.73   21.21
   9  -8  -6  128.60   19.79
   9   8   6  166.73   22.57
 -10  -8  -6    2.43   14.82
  10   8  -6    9.78   19.88
 -10  -8   6    9.37   15.09
  10   8   6   17.26   12.84
  10  -8  -6   15.00   15.07
 -11  -8  -6    9.04   14.96
  11   8  -6    3.08   23.88
  11  -8  -6   37.57   18.46
  11   8   6   17.50   15.34
 -11  -8   6   21.43   19.35
  12   8  -6   86.03   29.93
  12   8   6   69.04   25.54
  12  -8  -6   73.74   23.22
   0  -9  -6   63.97    9.78
   0  -9  -6   68.13   12.78
   0   9  -6   53.87   11.56
   0  -9   6   51.97   10.98
   1   9  -6   37.02   10.24
   1  -9   6   32.35    7.96
  -1  -9  -6   43.01    8.28
  -1  -9  -6   29.21    9.18
  -1   9  -6   53.69   10.79
  -1  -9   6   55.82   11.04
   1  -9  -6   53.34   12.03
   1  -9  -6   48.72    9.22
  -2  -9  -6 1097.31   52.15
   2  -9   6 1159.48   47.64
   2   9  -6 1142.27   53.34
  -2  -9   6 1147.16   51.99
  -2   9  -6 1127.94   48.51
   2  -9  -6 1170.89   47.08
  -3  -9  -6  263.89   23.27
   3  -9   6  252.88   17.90
  -3   9  -6  216.19   18.44
  -3  -9   6  238.22   21.47
   3  -9  -6  229.14   18.19
  -4  -9  -6  542.43   33.40
   4  -9   6  579.31   27.76
   4   9  -6  602.27   37.29
   4  -9  -6  469.27   28.72
  -4  -9   6  527.74   33.75
  -4   9  -6  510.91   26.39
   5   9  -6   74.64   17.78
   5  -9   6   71.09   10.06
  -5  -9   6   77.90   15.83
   5  -9  -6   85.17   12.97
   6   9  -6   -7.09   11.09
   6  -9   6   12.57    5.52
  -6  -9  -6    4.85    9.16
   6  -9   6    3.05    3.19
   6   9   6   21.40   10.06
   6  -9  -6   15.21    7.82
  -6  -9   6    0.92    8.36
   7  -9   6  245.33   15.29
  -7  -9  -6  240.15   23.68
   7   9  -6  249.73   28.27
   7  -9   6  247.82   13.18
   7  -9  -6  315.14   24.16
  -7  -9   6  233.76   25.00
   7   9   6  305.29   25.73
  -8  -9  -6   76.82   17.29
   8  -9   6   58.83    6.99
   8  -9   6   72.61    7.94
   8   9  -6   55.12   18.66
  -8  -9   6   68.31   16.03
   8   9   6   60.18   14.68
  -9  -9  -6   16.92   12.72
   9   9  -6    9.51   17.76
   9  -9  -6    9.59   12.93
   9   9   6   28.98   14.33
  -9  -9   6   19.86   14.32
  10   9  -6   63.52   25.12
 -10  -9  -6   75.44   17.90
  10  -9  -6   56.06   17.01
  10   9   6   69.18   17.80
 -10  -9   6   67.84   18.97
  11   9  -6   42.35   26.17
 -11  -9  -6   36.02   18.29
 -11  -9   6   -5.56   17.29
  11  -9  -6   19.17   17.85
  11   9   6   39.14   18.75
 -12  -9  -6  122.91   26.86
  12   9  -6  183.59   41.77
  12   9   6  162.19   32.85
  12  -9  -6  213.38   36.50
   0 -10  -6  561.24   35.25
   0  10  -6  582.83   34.68
   0 -10   6  638.34   34.45
   0 -10  -6  607.47   30.33
   1 -10   6  799.32   38.84
   1  10  -6  729.30   40.64
  -1 -10  -6  721.92   41.27
   1 -10  -6  729.70   40.72
  -1  10  -6  723.18   39.06
  -1 -10   6  769.58   40.19
   1 -10  -6  750.88   35.12
   2  10  -6  173.76   19.93
   2 -10   6  152.07   15.58
  -2 -10  -6  131.30   17.42
   2 -10  -6  154.93   15.50
   2 -10  -6  176.33   18.94
  -2  10  -6  151.33   17.33
   3 -10   6  649.40   32.77
   3  10  -6  605.68   39.13
  -3 -10  -6  632.87   38.63
   3 -10  -6  644.37   33.20
   3 -10  -6  675.65   38.14
  -3  10  -6  602.73   33.10
  -3 -10   6  659.23   38.25
   4 -10   6  126.64   13.33
  -4 -10  -6   96.29   17.18
   4  10  -6  107.59   21.41
   4 -10  -6  135.74   14.68
  -4 -10   6  100.90   16.52
   5 -10   6  107.10   12.96
  -5 -10  -6   97.18   17.09
   5  10  -6   93.69   20.61
   5  10   6  119.71   17.44
   5 -10  -6  128.39   16.61
  -5 -10   6  113.88   19.58
   6  10  -6  111.34   22.88
   6 -10   6  126.18   13.26
  -6 -10  -6  146.11   19.29
   6 -10   6  127.77   10.24
   6 -10  -6  150.26   16.98
  -6 -10   6  131.39   19.60
   7 -10   6  138.59   13.12
  -7 -10  -6   91.96   19.52
   7 -10   6  124.98   10.43
   7  10  -6  127.43   24.89
   7 -10  -6  135.88   18.05
  -7 -10   6  159.72   21.74
   7  10   6  172.09   23.20
   8 -10   6    9.12    4.83
  -8 -10  -6    2.91   11.62
   8 -10   6    1.36    5.45
   8  10  -6   -6.82   16.18
   8  10   6   17.88   13.50
  -8 -10   6    4.52   12.21
   8 -10  -6   -1.34   10.58
   9 -10   6  109.05    8.82
   9 -10   6  101.07    9.34
  -9 -10  -6   94.15   20.17
   9  10  -6  100.06   28.61
  -9 -10   6  169.25   25.38
   9 -10  -6   94.25   19.80
   9  10   6  131.85   24.45
  10  10  -6   39.59   27.96
 -10 -10  -6   23.03   16.15
 -10 -10   6   13.26   16.68
  10 -10  -6   14.01   15.73
  11  10  -6   54.60   30.73
 -11 -10  -6   15.78   20.39
  11 -10  -6   18.92   21.09
 -11 -10   6   32.69   21.19
  11  10   6   13.30   20.47
 -12 -10  -6   64.14   25.19
  12  10  -6  108.21   40.05
  12  10   6   55.24   23.98
 -12 -10   6   79.47   29.23
   0  11  -6  865.35   46.67
   0 -11  -6  894.53   48.15
   0 -11   6  939.79   45.98
   0 -11  -6  942.01   42.43
   1 -11   6  231.44   20.88
   1  11  -6  189.35   22.00
  -1 -11  -6  175.53   21.52
  -1  11  -6  195.26   21.40
  -1 -11   6  171.40   18.82
   1 -11  -6  261.97   23.87
   1 -11  -6  202.34   17.32
  -2 -11  -6  404.71   31.33
   2  11  -6  412.55   33.44
   2 -11   6  476.42   29.29
  -2  11  -6  494.22   31.14
   2 -11  -6  507.10   28.53
  -2 -11   6  426.66   30.83
   2 -11  -6  480.04   33.66
   3  11  -6  113.38   21.76
   3 -11   6   82.42   13.53
  -3 -11  -6   75.45   16.48
   3 -11  -6  104.47   13.89
  -3 -11   6  130.25   18.38
  -3  11  -6   97.82   15.66
   3 -11  -6  112.32   16.79
  -4 -11  -6   33.63   12.56
   4 -11   6   38.09    9.56
   4  11  -6   47.97   15.83
   4 -11  -6   48.12   11.85
  -4 -11   6   34.50   12.40
   4 -11  -6   42.59   10.54
   5 -11   6   32.08    7.78
  -5 -11  -6   30.58   12.80
   5  11  -6   16.58   14.44
   5 -11  -6   16.20    8.32
   5  11   6   19.10   10.32
  -5 -11   6   35.43   12.15
   6 -11   6  303.58   16.76
   6 -11   6  294.60   20.75
  -6 -11  -6  286.90   26.81
   6  11  -6  326.14   33.34
  -6 -11   6  294.63   28.21
   6 -11  -6  226.92   22.03
   6  11   6  213.36   26.68
  -7 -11  -6   74.76   17.05
   7 -11   6   47.07    8.33
   7  11  -6   60.61   20.41
   7 -11   6   59.57   11.09
   7 -11  -6   24.32   12.05
  -7 -11   6   65.63   19.92
   8  11  -6   34.87   22.63
   8 -11   6   38.09    6.82
  -8 -11  -6   27.99   15.31
   8 -11   6   34.09    8.28
   8  11   6   35.40   15.78
  -8 -11   6   48.60   17.17
   8 -11  -6   12.48   11.43
   9 -11   6  152.34   12.11
  -9 -11  -6  135.01   25.15
   9  11  -6   97.26   30.15
   9 -11   6  138.16   12.65
   9 -11  -6  116.88   23.14
   9  11   6  159.50   27.37
  -9 -11   6  174.86   28.21
 -10 -11  -6   37.33   20.67
  10  11  -6  -34.23   25.47
 -10 -11   6   56.34   23.54
  10 -11  -6   50.64   16.47
  11  11  -6   97.27   33.49
 -11 -11   6   91.53   28.30
  11  11   6   79.41   26.67
  11 -11  -6  107.81   25.73
   0 -12  -6  122.44   18.96
   0  12  -6  134.46   19.46
   0 -12   6  116.60   16.23
   0 -12  -6  108.81   15.66
   1  12  -6  491.93   36.24
   1 -12   6  522.74   32.58
  -1 -12  -6  481.61   34.89
   1 -12  -6  503.35   28.89
   1 -12  -6  430.70   33.65
  -1 -12   6  500.32   33.38
  -1  12  -6  504.69   34.15
   2  12  -6  469.60   37.05
  -2 -12  -6  515.07   35.68
   2 -12   6  444.74   30.44
   2 -12  -6  469.93   28.58
  -2  12  -6  489.31   33.00
   2 -12  -6  509.59   35.29
  -2 -12   6  567.05   36.50
  -3 -12  -6  187.80   22.73
   3  12  -6  141.17   22.94
   3 -12   6  146.85   17.67
   3 -12  -6  249.76   24.87
   3 -12  -6  201.05   19.96
  -3 -12   6  157.99   20.47
  -3  12  -6  162.72   19.54
  -4 -12  -6   17.44   10.63
   4 -12   6   17.30    9.32
   4  12  -6   35.72   17.16
   4 -12  -6   23.00   11.38
  -4 -12   6   47.11   14.92
   4 -12  -6   15.02    7.89
   5 -12   6  169.57   17.37
  -5 -12  -6  117.75   20.00
   5  12  -6  118.24   24.64
  -5 -12   6  156.85   22.27
   5 -12  -6  140.97   21.18
   5 -12  -6  165.38   19.24
   6 -12   6   50.87   11.22
   6 -12   6   84.56    9.84
  -6 -12  -6   61.83   16.73
   6  12  -6   55.76   19.70
  -6 -12   6   59.48   16.62
   6 -12  -6   56.36   13.37
   6 -12  -6   60.12   15.40
   6  12   6   53.09   14.74
   7 -12   6   25.74    8.56
   7 -12   6   15.81    6.48
   7  12  -6   -6.42   20.54
  -7 -12   6    3.92   12.90
   7  12   6    6.40   13.36
   7 -12  -6   13.14    9.77
   8  12  -6  137.43   31.99
  -8 -12  -6  141.33   26.34
   8 -12   6  121.06   14.70
   8 -12   6  154.76   13.28
  -8 -12   6  143.18   29.85
   8  12   6  162.59   24.89
   8 -12  -6   67.95   17.11
   9 -12   6  118.46   14.07
   9 -12   6  115.07   12.13
  -9 -12  -6  110.46   23.36
   9  12  -6  104.33   33.85
   9  12   6   89.76   23.77
  -9 -12   6   90.19   23.61
   9 -12  -6  100.56   21.67
  10 -12   6    2.94    8.50
 -10 -12  -6    7.88   20.24
  10  12  -6   10.37   33.11
  10 -12   6    8.32    6.43
  10  12   6   -2.58   20.11
  10 -12  -6   -2.53   17.36
 -10 -12   6   58.97   24.70
  11  12  -6   16.19   40.73
 -11 -12  -6   68.83   26.16
  11 -12  -6   41.38   23.02
 -11 -12   6   92.28   30.64
  11  12   6   30.06   25.63
   0 -13  -6   40.72   10.36
   0  13  -6   57.45   15.53
   0 -13   6   29.45   11.51
   0 -13  -6   39.73   14.79
   1  13  -6  279.60   29.48
   1 -13   6  280.08   25.05
  -1 -13  -6  287.04   28.32
  -1  13  -6  339.71   30.85
   1 -13  -6  278.11   27.97
  -1 -13   6  304.75   27.44
   1 -13  -6  330.07   24.27
   2 -13   6  326.41   26.07
   2  13  -6  343.54   32.72
  -2 -13  -6  352.11   30.85
  -2 -13   6  340.75   29.33
   2 -13  -6  317.09   23.61
  -2  13  -6  361.93   34.01
   2 -13  -6  387.17   33.23
   3 -13   6  284.97   24.67
  -3 -13  -6  302.29   29.22
   3  13  -6  307.66   32.31
   3 -13  -6  331.51   30.82
  -3 -13   6  303.17   28.69
   3 -13  -6  270.48   22.53
  -3  13  -6  276.55   27.15
  -4 -13  -6   52.82   15.19
   4 -13   6   54.85   13.12
   4  13  -6   81.31   20.12
   4 -13  -6   40.05   13.54
  -4 -13   6   46.96   16.04
   4 -13  -6   46.18   11.80
  -5 -13  -6  135.69   24.39
   5  13  -6  138.25   28.11
   5 -13   6  147.13   17.33
  -5 -13   6  137.15   23.04
   5 -13  -6  149.75   18.13
   5 -13  -6  151.35   23.72
   6 -13   6  205.48   19.92
  -6 -13  -6  232.20   29.05
   6 -13   6  194.38   15.58
   6  13  -6  135.72   30.10
   6  13   6  190.93   28.12
   6 -13  -6  166.19   20.31
  -6 -13   6  233.89   27.39
   6 -13  -6  175.27   25.25
   7  13  -6  183.30   34.54
   7 -13   6  216.43   16.46
  -7 -13  -6  217.48   30.22
   7 -13   6  209.19   20.10
   7  13   6  189.01   30.03
  -7 -13   6  161.44   31.81
   7 -13  -6  191.09   22.79
   7 -13  -6  228.34   27.33
   8  13  -6   70.16   29.49
   8 -13   6   58.17   11.88
   8 -13   6  101.81   15.81
  -8 -13  -6   88.30   21.80
   8 -13  -6   58.63   19.01
   8 -13  -6   78.29   18.52
  -8 -13   6   98.31   22.71
   9 -13   6  261.45   20.11
   9 -13   6  230.92   17.29
   9  13  -6  216.77   43.66
  -9 -13  -6  238.60   34.05
   9 -13  -6  216.89   34.08
   9  13   6  255.82   35.99
  -9 -13   6  202.46   32.95
   9 -13  -6  228.31   30.50
  10 -13   6  176.79   15.80
  10 -13   6  151.30   22.11
  10  13  -6  241.08   51.00
 -10 -13  -6  164.99   46.57
  10 -13  -6  147.41   28.41
  10 -13  -6  204.43   34.13
  10  13   6  174.27   38.62
 -10 -13   6  163.86   32.87
   0  14  -6  235.66   30.43
   0 -14  -6  226.73   27.40
   0 -14  -6  258.07   21.63
   0 -14   6  278.93   26.18
  -1 -14  -6  208.07   25.31
   1  14  -6  180.50   27.28
   1 -14   6  206.36   22.28
   1 -14  -6  206.96   25.78
   1 -14  -6  215.40   20.64
  -1  14  -6  213.35   32.39
  -1 -14   6  220.71   24.32
   2 -14   6  166.10   20.16
  -2 -14  -6  126.92   22.34
   2  14  -6  176.49   27.14
  -2 -14   6  179.71   23.37
   2 -14  -6  208.91   26.17
  -2  14  -6  127.80   24.22
   2 -14  -6  173.06   19.09
   3  14  -6  113.91   24.55
  -3 -14  -6  106.02   21.78
   3 -14   6   85.18   17.64
  -3 -14   6   88.18   19.74
   3 -14  -6   86.89   19.69
   3 -14  -6   80.26   18.00
  -3  14  -6  119.47   21.20
   4 -14   6  165.29   20.70
   4  14  -6  212.83   32.02
  -4 -14  -6  196.08   28.27
   4 -14  -6  184.84   21.39
  -4 -14   6  232.83   25.55
   4 -14  -6  220.68   26.65
  -5 -14  -6  201.01   27.38
   5 -14   6  190.38   21.53
   5  14  -6  177.30   31.92
   5 -14  -6  194.28   26.54
   5 -14  -6  180.31   21.17
  -5 -14   6  211.78   27.24
  -6 -14  -6  132.98   27.44
   6 -14   6  114.78   13.43
   6  14  -6  127.04   29.44
   6 -14   6  103.23   16.97
   6 -14  -6  115.90   22.92
   6 -14  -6  136.34   22.68
  -6 -14   6  106.55   23.85
   7 -14   6   12.85   10.00
   7 -14   6   13.53    7.99
  -7 -14  -6    5.66   14.91
   7  14  -6   44.29   25.26
   7 -14  -6   22.48   14.92
   7  14   6    7.05   18.73
   7 -14  -6   20.30   14.10
  -7 -14   6   -0.91   16.57
  -8 -14  -6  312.30   36.62
   8 -14   6  270.48   24.42
   8  14  -6  347.01   47.06
   8 -14   6  318.53   21.07
  -8 -14   6  284.09   36.15
   8 -14  -6  360.73   37.91
   8 -14  -6  310.87   32.59
   8  14   6  315.05   35.94
   9 -14   6   15.36   10.91
   9  14  -6   48.95   33.52
   9 -14   6   60.03   13.51
   9 -14  -6   46.48   20.42
 -10 -14  -6  108.63   27.78
  10  14  -6  -25.07   36.62
  10 -14   6    9.52    9.97
 -10 -14   6  -15.16   26.51
  10 -14  -6  -25.06   18.80
  10 -14  -6   -3.82   21.58
  10  14   6    1.35   28.39
   0 -15   6   34.82   13.43
   0 -15  -6   26.54   14.67
   0 -15  -6   39.27   11.85
   0  15  -6   47.06   18.72
   1 -15   6    4.58    9.44
  -1 -15  -6    0.99   15.75
   1 -15  -6   25.06   10.93
   1 -15  -6    8.47   13.01
  -1 -15   6    6.58   11.93
  -1  15  -6    9.44   17.01
  -2 -15  -6   14.50   13.37
   2  15  -6   -2.28   16.86
   2 -15   6    4.95   10.75
   2 -15  -6    5.14   12.27
  -2  15  -6   11.23   15.00
  -2 -15   6    6.09   10.93
   3 -15   6  448.09   33.83
   3  15  -6  422.58   44.17
  -3 -15  -6  449.66   38.14
  -3 -15   6  384.70   36.65
   3 -15  -6  376.57   30.53
   3 -15  -6  433.14   39.35
  -4 -15  -6  248.66   29.86
   4 -15   6  195.33   23.67
   4  15  -6  173.03   33.51
   4 -15  -6  222.47   28.34
  -4 -15   6  222.98   28.09
   4 -15  -6  240.33   23.82
   5 -15   6  210.82   23.73
  -5 -15  -6  249.33   32.50
   5  15  -6  254.64   39.40
   5 -15  -6  223.04   31.98
  -5 -15   6  234.26   29.22
   5 -15  -6  190.56   25.64
   6 -15   6  139.85   15.42
   6  15  -6  133.79   32.23
   6 -15   6  153.15   19.34
  -6 -15  -6  163.62   30.67
  -6 -15   6  154.34   28.44
   6 -15  -6  152.35   22.68
   7 -15   6   79.97   16.11
   7 -15   6  112.83   15.44
  -7 -15  -6   83.69   24.72
   7  15  -6  100.88   36.92
   7 -15  -6  114.15   25.66
   7 -15  -6   96.20   20.38
  -7 -15   6  124.37   27.72
   8 -15   6   47.72   13.81
  -8 -15  -6   -4.45   20.78
   8  15  -6   87.45   35.13
   8 -15   6   59.85   12.13
   8  15   6   59.03   24.56
   8 -15  -6   34.21   18.43
  -8 -15   6   37.54   25.17
   8 -15  -6   63.41   20.37
   9 -15   6  109.03   17.32
  -9 -15  -6  199.40   39.36
   9 -15   6  112.93   19.93
   9  15  -6  169.74   50.67
   9 -15  -6  164.67   33.42
  -9 -15   6  127.34   30.00
   9  15   6   28.88   29.37
   0 -16  -6  137.67   26.29
   0 -16   6   94.21   20.65
   0 -16  -6  117.55   20.44
   0  16  -6   92.05   25.63
  -1 -16  -6   96.61   22.78
   1 -16   6  148.13   25.12
   1  16  -6  159.48   35.66
   1 -16  -6  139.68   25.65
  -1 -16   6  162.54   25.42
   1 -16  -6  139.08   19.88
  -2 -16  -6  110.21   30.76
   2 -16   6   70.54   16.52
   2  16  -6   76.59   24.36
   2 -16  -6  100.19   22.45
   2 -16  -6  116.17   20.38
  -2 -16   6  125.80   24.91
  -3 -16  -6   41.16   18.23
  -3 -16   6   39.90   16.37
   3 -16  -6   -1.40   14.53
   3 -16  -6   38.94   14.01
   4 -16   6  260.20   27.59
   4  16  -6  271.96   39.30
  -4 -16  -6  231.84   34.93
   4 -16  -6  223.58   30.90
   4 -16  -6  205.91   24.35
  -4 -16   6  190.68   30.50
  -5 -16  -6  148.16   28.57
   5  16  -6  142.37   33.71
   5 -16   6   90.63   20.50
   5 -16  -6  109.17   25.47
  -5 -16   6  103.32   23.87
   5 -16  -6  107.34   24.25
   6 -16   6  205.08   19.59
   6 -16   6  214.61   24.99
   6  16  -6  147.49   37.56
  -6 -16  -6  167.36   31.21
   6 -16  -6  199.54   28.64
   6 -16  -6  211.31   33.84
  -6 -16   6  202.18   32.76
  -7 -16  -6   83.82   24.77
   7 -16   6   66.45   16.32
   7 -16   6   56.14   12.77
   7  16  -6   91.45   37.53
   7 -16  -6  101.51   22.44
   7 -16  -6   90.47   25.16
  -7 -16   6  117.62   27.10
   8  16  -6   99.45   40.24
   8 -16   6   82.96   17.78
   8 -16   6   81.43   16.84
  -8 -16   6   80.76   27.59
   8 -16  -6   96.93   27.11
   8 -16  -6  126.59   25.82
   9 -16   6   96.91   19.16
   9  16  -6   70.04   52.58
   9 -16   6   64.97   16.81
   9 -16  -6   41.26   24.46
  -9 -16   6  100.77   33.75
   0 -17  -6   47.68   18.76
   0 -17  -6   48.80   15.55
   0 -17   6   53.30   16.10
  -1 -17  -6   69.16   21.90
   1 -17   6   97.19   20.80
  -1 -17   6   68.59   19.75
   1 -17  -6  121.13   20.91
   1 -17  -6   89.22   20.52
   2 -17   6  136.69   22.37
  -2 -17  -6  152.95   27.95
  -2 -17   6  101.46   22.51
   2 -17  -6  145.25   27.25
   2 -17  -6  130.22   22.59
   3 -17   6  238.00   28.77
  -3 -17  -6  216.21   37.46
   3  17  -6  195.00   40.92
  -3 -17   6  200.07   30.68
   3 -17  -6  194.85   29.74
   4 -17   6   17.83   14.41
  -4 -17  -6   57.71   22.40
   4  17  -6   26.36   27.70
   4 -17  -6   54.24   19.33
  -4 -17   6   28.71   18.57
   4 -17  -6   49.66   17.32
  -5 -17  -6  253.35   35.89
   5  17  -6  230.41   45.30
   5 -17   6  236.40   28.61
  -5 -17   6  312.45   38.77
   5 -17  -6  182.60   26.88
   5 -17  -6  135.77   30.21
  -6 -17  -6    4.14   19.73
   6 -17   6   12.21   11.17
   6  17  -6   75.79   46.39
   6 -17   6   30.62   14.75
  -6 -17   6   31.26   22.56
   6 -17  -6   33.67   21.60
   6 -17  -6    5.74   18.18
  -7 -17  -6   66.63   28.04
   7 -17   6   60.62   14.17
   7 -17   6   10.63   14.81
   7 -17  -6   81.91   22.85
  -7 -17   6   75.14   27.38
   7 -17  -6   71.58   25.84
  -8 -17  -6    8.92   24.48
   8  17  -6   68.93   51.43
   8 -17   6   -0.92   11.78
   8 -17   6   -7.22   13.81
   8 -17  -6   15.46   23.69
   8 -17  -6   -2.74   21.58
  -8 -17   6    4.79   25.03
   0 -18   6   88.68   33.83
   0 -18  -6   48.29   16.18
   0 -18  -6   92.72   24.11
  -1 -18  -6  140.82   24.64
   1 -18   6   94.36   21.14
  -1 -18  -6  125.04   27.29
  -1 -18   6  182.48   31.79
   1 -18  -6  219.10   26.80
   1 -18  -6  143.12   30.57
  -2 -18  -6  277.33   36.95
   2 -18   6  263.25   32.21
  -2 -18   6  313.27   37.13
   2 -18  -6  161.00   34.46
   2 -18  -6  191.61   27.52
   3 -18   6  102.84   21.68
  -3 -18  -6   65.20   23.09
  -3 -18   6   82.45   24.30
   3 -18  -6   85.50   20.31
   3 -18  -6   98.79   25.48
  -4 -18  -6  304.62   43.77
   4 -18   6  416.13   37.62
   4  18  -6  287.11   72.23
   4 -18  -6  351.44   35.56
  -4 -18   6  302.04   38.47
   4 -18  -6  318.56   41.30
   5  18  -6  -29.19   38.30
  -5 -18  -6   -0.68   24.49
   5 -18   6    9.85   14.80
  -5 -18   6   28.67   23.71
   5 -18  -6   -9.21   19.46
   5 -18  -6   -0.17   20.71
   6 -18   6  182.36   26.89
   6  18  -6  106.22   50.65
   6 -18   6  137.97   22.48
  -6 -18  -6  136.29   34.23
  -6 -18   6  175.11   35.11
   6 -18  -6  139.98   28.29
   6 -18  -6  162.50   34.50
  -7 -18  -6   25.37   26.80
   7 -18   6    0.79   15.45
   7 -18   6   -0.86   12.92
   7  18  -6  -41.24   43.48
   7 -18  -6   13.04   25.25
  -7 -18   6   32.38   27.21
   7 -18  -6  -14.19   21.98
   0 -19   6   34.67   19.07
   0 -19  -6  -24.86   19.20
   0 -19  -6   15.06   17.18
  -1 -19  -6   43.57   24.64
  -1 -19  -6   35.85   24.84
   1 -19   6   38.85   19.55
   1 -19  -6   24.07   18.29
   1 -19  -6   42.20   21.07
  -1 -19   6    6.44   17.66
   2 -19   6  215.33   32.78
  -2 -19  -6  184.69   35.68
  -2 -19   6  181.81   31.97
   2 -19  -6  137.15   27.48
   2 -19  -6  189.73   34.07
   3 -19   6   67.40   22.68
  -3 -19  -6   80.11   27.51
   3 -19  -6   44.36   23.22
   3 -19  -6   83.07   25.56
  -3 -19   6   84.70   29.51
   4 -19   6   13.83   16.43
  -4 -19  -6   42.78   25.87
  -4 -19   6    9.98   22.46
   4 -19  -6   21.63   22.95
   4 -19  -6   17.29   23.67
   5 -19   6  208.66   33.18
  -5 -19  -6  230.78   46.23
   5 -19  -6  276.02   38.45
   5 -19  -6  237.22   38.92
  -5 -19   6  239.14   44.20
   6 -19   6   -0.54   13.75
   6 -19   6   18.86   16.92
  -6 -19  -6   22.45   31.99
   6 -19  -6   25.59   25.77
  -6 -19   6   14.51   25.78
   6 -19  -6   43.33   25.11
   0 -20  -6    4.94   23.12
   0 -20   6   -3.62   17.72
  -1 -20  -6    8.54   25.04
   1 -20   6   64.83   21.90
  -1 -20  -6   24.52   22.75
  -1 -20   6   79.92   25.31
   1 -20  -6  151.40   31.55
   1 -20  -6   91.74   28.31
  -2 -20  -6   24.71   25.39
   2 -20   6   28.10   20.12
   2 -20  -6    3.47   20.78
  -2 -20   6    7.53   20.71
   2 -20  -6   21.91   23.16
  -3 -20  -6   38.59   29.37
   3 -20   6   25.17   20.41
   3 -20  -6   26.40   24.72
  -3 -20   6   55.28   27.16
   3 -20  -6   10.11   22.02
   4 -20   6   83.10   25.13
  -4 -20  -6   46.76   30.72
  -4 -20   6   80.12   28.74
   4 -20  -6   59.40   29.33
   4 -20  -6   89.92   25.75
   0 -21  -6  259.10   39.43
   0 -21   6  232.82   40.99
   1 -21   6   33.22   24.44
  -1 -21  -6  -30.78   25.71
   1 -21  -6   10.21   26.55
  -1 -21   6   44.18   25.46
   1 -21  -6   16.64   24.77
   2 -21   6  178.27   33.82
  -2 -21  -6  133.78   39.23
   2 -21  -6  140.90   33.13
   2 -21  -6  143.54   30.06
  -2 -21   6  104.07   30.49
   0   0  -7    1.58    2.88
   0   0   7    5.51    2.67
   1   0  -7    1.23    3.47
   1   0   7    2.37    2.17
  -1   0   7   -0.49    2.14
  -1   0  -7   -0.43    2.61
   2   0  -7 2018.67   71.40
  -2   0   7 2039.16   69.77
  -2   0  -7 2107.81   65.49
   2   0   7 2090.07   63.99
   3   0  -7 1177.34   47.80
  -3   0   7 1196.81   46.26
   3   0   7 1174.09   37.97
  -3   0  -7 1210.17   39.24
  -4   0   7  244.62   17.35
   4   0  -7  256.84   19.09
  -4   0  -7  260.85   11.85
   5   0  -7   17.97    7.49
  -5   0   7   21.04    6.71
   6   0  -7   38.37   10.83
  -6   0   7   33.63    8.50
  -7   0   7 1181.11   50.45
   7   0  -7 1148.30   53.71
   8   0  -7   71.91   15.42
  -8   0   7   69.79   12.31
   9   0  -7    6.65   11.44
  -9   0   7   -3.10    7.25
 -10   0   7   18.12   11.00
  10   0  -7   27.58   14.97
 -11   0   7  446.58   32.34
  12   0  -7   -7.93   17.34
 -12   0   7    3.22   13.08
  13   0  -7   -7.87   24.44
   0  -1  -7 1292.65   46.06
   0   1   7 1280.71   44.49
   0   1  -7 1257.32   46.29
   0  -1   7 1312.92   45.48
   1  -1   7 1087.40   37.88
   1   1  -7 1077.39   42.13
  -1  -1  -7 1131.24   39.22
  -1   1   7 1082.96   40.04
   1  -1  -7 1071.27   41.38
   1   1   7 1055.28   37.42
  -1   1  -7 1083.94   39.09
  -1  -1   7 1045.88   40.64
   2   1  -7  721.88   33.16
  -2  -1  -7  769.50   28.16
  -2   1   7  728.51   31.08
   2  -1   7  708.43   26.35
  -2   1  -7  756.55   27.90
  -2  -1   7  748.18   32.31
   2  -1  -7  759.52   32.96
   2   1   7  746.02   26.85
  -3   1   7 1687.64   60.70
   3  -1   7 1682.74   52.16
   3   1  -7 1609.37   62.70
  -3  -1  -7 1696.40   54.25
  -3   1  -7 1784.54   53.65
   3  -1  -7 1744.22   63.08
  -3  -1   7 1760.50   62.48
  -4   1   7  710.41   31.76
   4   1  -7  686.56   34.18
  -4  -1  -7  703.27   25.97
  -4  -1  -7  693.76   23.93
  -4   1  -7  639.06   20.98
  -4   1  -7  639.85   21.19
  -4  -1   7  646.44   31.93
   4  -1  -7  649.09   32.81
  -5   1   7   63.49    9.70
  -5  -1  -7   61.27    6.25
  -5  -1  -7   70.42    5.41
   5   1  -7   79.42   12.56
   5  -1  -7   85.17   12.17
  -5  -1   7   86.69   11.41
   6   1  -7  685.83   37.79
  -6   1   7  613.57   32.76
  -6  -1  -7  673.08   22.00
  -6  -1   7  722.37   35.60
   6  -1  -7  772.39   38.45
  -7   1   7  134.05   15.32
   7   1  -7  143.48   18.33
   7  -1  -7  161.08   19.22
  -7  -1   7  144.11   15.79
   8   1  -7  224.11   24.03
  -8   1   7  245.60   20.53
   8  -1  -7  201.56   21.57
  -8  -1   7  183.64   18.88
  -9   1   7  138.89   18.17
   9   1  -7  139.17   22.62
   9  -1  -7  172.99   21.46
  -9  -1   7  137.96   18.58
 -10   1   7  156.80   20.30
  10   1  -7  126.16   24.32
 -10  -1   7  127.82   19.51
 -11   1   7  132.96   20.23
 -11  -1   7  120.79   22.32
 -12   1   7   39.31   14.36
  12   1  -7   48.19   24.67
 -12  -1   7   38.28   16.64
  12  -1  -7   50.19   20.08
  13   1  -7  148.15   32.39
 -13   1   7  162.24   29.86
  13  -1  -7  145.77   30.21
   0  -2   7 1919.78   64.25
   0  -2  -7 1944.96   64.35
   0   2  -7 2017.48   65.84
   0   2   7 1828.54   62.50
   1   2  -7 1033.67   42.34
  -1   2   7 1077.53   40.36
  -1  -2  -7 1059.06   39.16
   1  -2   7 1092.22   38.89
  -1  -2   7 1095.80   41.94
  -1   2  -7 1139.36   40.13
   1  -2  -7 1101.53   41.82
   1   2   7 1141.79   38.52
  -2  -2  -7  123.11    9.07
   2  -2   7  125.01    8.41
   2   2  -7  122.70   12.17
  -2   2   7  114.64   10.11
  -2  -2   7  164.11   12.92
  -2   2  -7  150.84    9.80
   2  -2  -7  139.93   12.27
   2   2   7  157.87    9.25
   3  -2   7  443.92   16.60
  -3  -2  -7  449.30   20.82
  -3   2   7  442.72   22.60
  -3  -2  -7  439.10   19.01
   3   2  -7  424.39   25.01
   3  -2  -7  464.14   25.02
  -3  -2   7  440.32   24.33
  -3   2  -7  433.08   17.34
  -4  -2  -7  655.30   24.69
  -4  -2  -7  680.12   27.73
   4  -2   7  680.50   21.05
   4   2  -7  626.33   33.68
  -4   2   7  690.62   31.48
   4  -2  -7  699.22   33.75
  -4  -2   7  684.51   33.31
  -5  -2  -7  404.98   16.67
  -5  -2  -7  402.26   19.18
  -5   2   7  408.64   23.72
   5   2  -7  374.87   26.58
   5  -2  -7  415.68   25.89
  -5  -2   7  463.47   26.93
  -6  -2  -7  175.59   11.13
   6   2  -7  176.01   19.71
  -6   2   7  180.88   15.96
  -6  -2  -7  165.46    9.13
   6  -2  -7  147.01   16.28
  -6  -2   7  146.21   15.60
  -7  -2  -7  396.90   16.95
  -7   2   7  345.05   23.63
  -7  -2  -7  375.85   15.05
   7   2  -7  398.06   29.24
   7  -2  -7  419.69   29.07
  -7  -2   7  416.62   27.14
  -8  -2  -7  203.26    9.19
  -8   2   7  175.96   17.20
   8   2  -7  223.75   23.39
  -8  -2  -7  214.49   10.50
   8  -2  -7  234.22   23.27
  -8  -2   7  164.35   19.58
   9   2  -7  123.63   20.84
  -9   2   7  123.02   16.45
  -9  -2   7  118.17   19.25
   9  -2  -7  149.52   21.99
 -10   2   7  263.30   27.86
  10   2  -7  305.60   32.46
 -10  -2   7  317.35   28.05
 -11   2   7  267.54   25.00
  11   2  -7  262.14   33.74
  11  -2  -7  240.19   29.11
 -11  -2   7  284.00   26.77
 -12   2   7   -7.45   12.45
 -12  -2   7   27.30   14.81
  12  -2  -7   26.87   20.36
  13   2  -7   -9.19   23.73
 -13   2   7   13.72   17.33
  13  -2  -7   38.74   23.87
   0   3  -7   18.96    5.16
   0  -3  -7   32.63    6.25
   0  -3   7   20.45    5.05
   0   3   7   23.65    5.01
  -1   3   7 1781.98   60.65
  -1  -3  -7 1798.46   59.84
   1  -3   7 1814.80   60.04
   1   3  -7 1824.22   64.29
  -1  -3   7 1855.62   63.69
   1   3   7 1817.77   59.16
  -1   3  -7 1768.90   60.56
   1  -3  -7 1752.19   62.13
  -2  -3  -7  146.75   10.05
   2   3  -7  141.98   13.19
   2  -3   7  130.63    8.99
  -2   3   7  142.36   11.25
  -2  -3   7  116.99   11.78
  -2   3  -7  111.92    9.16
   2  -3  -7  121.84   11.60
  -3  -3  -7  493.77   20.85
  -3   3   7  493.97   24.10
   3   3  -7  504.14   27.60
  -3  -3  -7  472.06   23.00
   3  -3   7  501.10   18.56
   3  -3  -7  451.85   25.02
  -3   3  -7  426.05   18.38
  -3  -3   7  439.06   25.45
  -4  -3  -7  528.77   21.99
  -4  -3  -7  542.06   25.48
   4   3  -7  547.35   31.01
   4  -3   7  556.95   17.98
  -4   3   7  528.89   26.49
  -4  -3   7  589.00   30.50
   4  -3  -7  558.13   29.28
  -5  -3  -7  173.21   12.86
  -5  -3  -7  169.54   10.25
  -5   3   7  170.14   14.38
   5   3  -7  163.01   17.31
   5  -3  -7  200.97   17.61
  -5  -3   7  178.29   16.52
  -6   3   7  106.49   12.38
  -6  -3  -7  115.98   10.91
   6   3  -7  100.79   15.40
  -6  -3  -7  110.03    8.27
   6  -3  -7   85.50   14.82
  -6  -3   7   96.72   13.63
  -7  -3  -7  467.23   18.74
  -7  -3  -7  436.03   21.21
  -7   3   7  420.79   25.39
   7   3  -7  472.28   31.99
  -7  -3   7  438.91   29.75
   7  -3  -7  408.05   28.94
  -8  -3  -7  482.61   19.13
  -8   3   7  502.21   29.05
  -8  -3  -7  480.57   21.67
   8   3  -7  535.26   35.41
   8  -3  -7  420.48   31.69
  -8  -3   7  392.79   29.71
  -9  -3  -7  244.19   14.16
   9   3  -7  213.09   25.41
  -9   3   7  273.04   21.29
  -9  -3  -7  238.88   12.05
  -9  -3   7  214.89   23.66
   9  -3  -7  242.10   26.12
  10   3  -7  496.77   40.24
 -10   3   7  475.30   30.31
 -10  -3   7  496.79   35.57
 -11   3   7   39.66   13.60
  11   3  -7   44.72   19.62
 -11  -3   7   48.07   16.70
  11  -3  -7   23.42   16.21
 -12   3   7   53.09   14.54
  12   3  -7   18.24   22.09
  12  -3  -7   25.80   18.87
 -12  -3   7   44.59   17.13
 -13   3   7   43.21   17.61
  13   3  -7   26.12   27.79
  13  -3  -7   -3.69   23.69
 -13  -3   7   18.76   18.67
   0   4   7 2817.62   89.53
   0  -4  -7 2824.70   90.62
   0   4  -7 2833.51   92.86
   0  -4   7 2841.84   91.87
   1   4  -7  117.48   12.05
  -1   4   7  115.34    9.73
   1  -4   7  146.90   10.82
  -1  -4  -7  116.47   10.20
  -1   4  -7  106.19   10.39
   1  -4  -7  121.00   11.18
  -1  -4   7  105.63   10.97
   2   4  -7  379.52   23.24
   2  -4   7  384.01   18.08
  -2   4   7  371.53   19.69
  -2  -4  -7  372.72   20.70
  -2  -4  -7  407.04   18.86
  -2   4  -7  350.21   18.52
  -2  -4   7  358.35   21.93
   2  -4  -7  366.46   20.89
   3   4  -7 2139.17   77.51
   3  -4   7 2075.71   65.58
  -3   4   7 2131.33   71.62
  -3  -4  -7 2092.56   72.58
  -3  -4  -7 2066.55   67.68
   3  -4  -7 2096.07   74.02
  -3   4  -7 2099.32   66.05
  -3  -4   7 2097.84   76.11
  -4   4   7   17.43    5.53
   4   4  -7   23.01    8.31
  -4  -4  -7   11.80    5.54
  -4  -4  -7   14.44    4.20
   4  -4   7   17.17    3.21
  -4  -4   7    9.79    5.59
   4  -4  -7   29.69    7.93
  -4   4  -7   23.12    3.19
  -5   4   7  714.03   33.28
  -5  -4  -7  750.53   32.74
  -5  -4  -7  702.45   27.90
   5   4  -7  730.78   39.21
  -5  -4   7  744.53   37.68
   5  -4  -7  694.80   35.84
  -6  -4  -7   90.95    8.57
  -6  -4  -7  112.90   12.11
  -6   4   7   97.37   11.79
   6   4  -7  114.92   16.71
   6  -4  -7  104.09   15.45
  -6  -4   7  104.21   15.59
  -7   4   7  263.78   19.75
  -7  -4  -7  279.53   18.32
   7   4  -7  315.88   27.03
   7  -4  -7  317.31   24.57
  -7  -4   7  240.45   22.57
  -8  -4  -7  259.23   17.74
   8   4  -7  281.21   27.54
  -8   4   7  238.58   19.55
   8  -4  -7  240.93   24.27
  -8  -4   7  272.10   24.20
   9   4  -7  170.65   24.08
  -9  -4  -7  170.55   14.75
  -9   4   7  144.87   16.38
   9  -4  -7  149.95   22.21
  -9  -4   7  147.03   21.37
 -10   4   7  688.88   37.10
  10   4  -7  616.73   46.74
 -10  -4  -7  627.34   28.09
 -10  -4   7  653.71   41.74
  11   4  -7   29.06   20.99
 -11  -4  -7   37.96   11.85
 -11   4   7   41.66   13.03
 -11  -4   7   39.28   15.65
  11  -4  -7   33.96   16.95
 -12   4   7   16.82   13.39
  12   4  -7   29.81   23.55
  12  -4  -7   32.30   19.34
 -13   4   7    5.80   17.32
  13  -4  -7    8.58   25.87
 -13  -4   7   23.96   20.00
   0   5  -7  591.12   28.84
   0  -5  -7  583.79   26.68
   0  -5   7  586.64   27.96
  -1  -5  -7 2792.63   88.90
   1   5  -7 2835.13   94.46
   1  -5   7 2754.67   89.69
  -1   5   7 2815.13   89.50
  -1  -5   7 2788.43   93.14
  -1   5  -7 2697.64   95.35
   1  -5  -7 2697.61   90.35
   2   5  -7  130.76   14.34
  -2  -5  -7  139.16   13.57
  -2   5   7  142.90   11.86
   2  -5   7  129.05   10.41
  -2   5  -7  132.74   11.06
  -2  -5   7  123.69   13.08
   2  -5  -7   99.30   11.01
   3   5  -7  417.07   26.34
  -3  -5  -7  384.62   22.95
   3  -5   7  437.68   21.24
  -3   5   7  423.99   21.93
  -3  -5  -7  435.56   20.15
   3  -5  -7  316.71   21.44
  -3   5  -7  371.90   18.42
  -3  -5   7  362.64   24.00
  -4  -5  -7   32.67    8.32
   4   5  -7   32.54    9.90
   4  -5   7   45.28    5.07
  -4   5   7   35.03    7.32
  -4  -5  -7   39.47    6.97
   4  -5  -7   68.40   10.48
  -4   5  -7   49.54    5.57
  -4  -5   7   34.79    9.47
   5   5  -7   26.75    9.87
  -5  -5  -7   28.74    8.33
   5  -5   7   36.31    3.29
  -5   5   7   54.89    8.94
  -5  -5   7   53.21   12.49
   5  -5  -7   27.12    7.70
  -6   5   7  127.45   13.18
  -6  -5  -7  124.56   14.28
   6   5  -7  132.13   18.22
  -6  -5   7  122.17   16.45
   6  -5  -7  124.66   16.36
   7   5  -7  396.59   31.43
  -7   5   7  403.67   24.63
  -7  -5  -7  411.22   24.04
   7  -5  -7  378.14   27.82
  -7  -5   7  405.40   29.21
  -8   5   7    8.93    7.08
  -8  -5  -7    8.95    7.23
   8   5  -7   22.54   13.03
  -8  -5   7    5.44    8.70
   8  -5  -7   11.12   10.81
  -9  -5  -7  184.49   17.93
   9   5  -7  153.53   27.13
  -9   5   7  176.35   18.64
  -9  -5   7  189.19   22.53
 -10   5   7  109.74   17.41
  10   5  -7  154.88   29.54
 -10  -5  -7   98.55   15.09
 -10  -5   7  127.47   21.26
 -11   5   7  220.53   23.50
 -11  -5  -7  222.75   18.39
  11   5  -7  199.65   35.16
 -11  -5   7  217.72   28.44
  11  -5  -7  223.99   28.28
  12   5  -7   56.71   28.01
 -12   5   7   76.35   17.26
  12  -5  -7   82.66   24.17
  13   5  -7    2.80   30.08
 -13   5   7   27.04   19.30
 -13  -5   7   86.97   38.15
  13  -5  -7   56.10   28.62
   0  -6  -7 3209.14  101.62
   0  -6   7 3101.27  103.55
  -1  -6  -7  575.09   26.14
  -1  -6  -7  581.88   29.77
   1  -6   7  563.16   26.80
   1   6  -7  575.79   29.98
   1  -6  -7  496.18   26.04
  -1   6  -7  497.11   26.69
  -1  -6   7  542.28   28.88
  -2   6   7  335.01   19.11
  -2  -6  -7  319.41   21.79
   2   6  -7  337.43   23.24
  -2  -6  -7  343.46   18.44
  -2  -6   7  292.15   21.39
   2  -6  -7  330.74   20.19
  -2   6  -7  307.09   18.67
  -3   6   7  444.79   23.64
  -3  -6  -7  449.35   22.00
  -3  -6  -7  480.24   27.14
   3   6  -7  450.34   28.75
   3  -6   7  427.16   20.89
  -3   6  -7  441.25   21.91
  -3  -6   7  460.47   27.79
   3  -6  -7  474.11   25.90
  -4  -6  -7  443.40   26.60
   4  -6   7  408.54   18.87
  -4   6   7  446.20   23.73
   4   6  -7  434.39   29.52
  -4  -6   7  441.37   28.37
   4  -6  -7  393.34   24.93
  -4   6  -7  451.60   19.25
  -5  -6  -7    8.43    6.02
  -5   6   7   10.68    5.71
   5  -6   7   12.59    3.37
   5   6  -7   11.38    8.85
   5  -6  -7    2.76    5.79
  -5  -6   7    9.21    6.71
   6   6  -7  242.72   24.45
  -6  -6  -7  235.37   19.45
  -6   6   7  271.53   18.70
   6  -6  -7  263.56   21.85
  -6  -6   7  293.85   24.18
   7   6  -7  219.15   26.76
  -7   6   7  245.83   18.89
  -7  -6  -7  271.30   20.69
   7  -6  -7  255.58   22.59
  -7  -6   7  244.18   23.40
  -8  -6  -7  141.96   17.19
  -8   6   7  117.95   14.56
   8   6  -7  130.06   22.88
  -8  -6   7  159.33   20.52
   8  -6  -7  149.08   20.71
  -9   6   7   43.83   16.38
  -9  -6  -7   37.43   11.28
   9   6  -7   33.38   19.14
  -9  -6   7   20.95   12.46
   9  -6  -7    6.21    9.86
 -10   6   7  306.44   23.59
  10   6  -7  275.96   32.76
 -10  -6  -7  236.76   22.26
 -10  -6   7  268.49   28.52
 -11  -6  -7   93.13   18.37
  11   6  -7   65.34   24.12
 -11   6   7   59.51   14.11
 -11  -6   7   63.64   17.21
  11  -6  -7   95.90   22.05
 -12   6   7   38.11   17.03
  12   6  -7   45.26   25.85
  12  -6  -7   13.27   20.34
 -12  -6   7   40.44   21.06
   0  -7  -7  312.00   18.68
   0  -7   7  290.19   19.71
   0   7  -7  254.40   19.50
  -1  -7  -7 1166.11   49.78
  -1  -7  -7 1067.22   43.76
   1  -7   7 1148.85   47.08
   1   7  -7 1159.06   50.15
  -1  -7   7 1210.68   49.48
   1  -7  -7 1151.02   45.73
  -1   7  -7 1136.37   47.09
   2   7  -7   90.03   13.80
   2  -7   7  116.94   11.40
  -2  -7  -7  113.60   13.70
  -2  -7  -7  140.83   11.78
   2  -7  -7  102.23   11.78
  -2   7  -7   95.11   11.66
  -2  -7   7  112.35   13.45
   3  -7   7  393.01   20.75
  -3   7   7  402.69   22.39
  -3  -7  -7  405.18   26.25
   3   7  -7  404.21   27.81
  -3  -7  -7  422.12   21.68
   3  -7  -7  376.54   23.36
  -3   7  -7  384.51   21.61
  -3  -7   7  396.01   26.36
   4  -7   7   72.01    8.39
  -4   7   7   75.93   10.16
  -4  -7  -7   77.39   13.06
   4   7  -7   66.09   13.74
  -4  -7   7   77.04   13.82
   4  -7  -7   80.47   11.68
  -4   7  -7   90.05    9.44
   5   7  -7  166.19   20.17
   5  -7   7  185.09   11.49
  -5  -7  -7  202.06   18.49
  -5   7   7  190.46   15.59
  -5  -7   7  172.22   18.95
   5  -7  -7  166.67   17.14
  -6  -7  -7  328.73   24.81
   6  -7   7  308.32   12.14
   6  -7   7  305.70   13.52
  -6   7   7  306.06   21.34
   6   7  -7  317.77   28.17
  -6  -7   7  337.92   26.94
   6  -7  -7  277.00   23.08
   7   7  -7   43.07   16.00
  -7  -7  -7   34.76    9.87
  -7   7   7   39.21    9.41
   7  -7  -7   22.67    9.20
  -7  -7   7   20.94   10.81
  -8  -7  -7   13.19   10.71
   8   7  -7   21.03   14.59
  -8   7   7    6.01    6.77
   8   7   7    8.43    8.65
   8  -7  -7   36.59   12.31
  -8  -7   7   24.24   11.50
   9   7  -7  297.82   35.65
  -9  -7  -7  305.16   25.78
  -9  -7   7  351.01   32.85
   9   7   7  366.78   26.99
 -10   7   7   61.07   13.74
  10   7  -7   70.14   24.37
 -10  -7  -7   89.55   19.03
 -10  -7   7   58.65   17.36
  10   7   7   61.65   14.58
  10  -7  -7   47.34   17.01
 -11  -7  -7   93.84   20.94
  11   7  -7   77.00   24.53
 -11   7   7  109.35   19.21
  11  -7  -7  112.51   23.87
 -11  -7   7   65.63   20.35
  12   7  -7  109.73   30.18
 -12   7   7   92.98   18.88
  12  -7  -7  113.56   27.36
   0  -8  -7  480.84   29.44
   0  -8  -7  472.96   25.37
   0  -8   7  464.30   27.54
   0   8  -7  516.86   29.84
   1  -8   7  841.96   38.40
  -1  -8  -7  918.39   42.84
   1   8  -7  870.75   41.93
  -1  -8  -7  813.89   36.79
   1  -8  -7  856.82   37.45
  -1  -8   7  757.03   39.97
  -1   8  -7  806.39   38.81
   2   8  -7   71.20   13.87
  -2  -8  -7  102.04   10.72
   2  -8   7   91.49   10.84
  -2  -8  -7   81.33   14.40
   2  -8  -7   81.50   10.80
  -2  -8   7   88.00   12.62
  -2   8  -7   97.46   12.73
  -3  -8  -7  184.16   19.02
   3  -8   7  189.17   15.08
  -3  -8   7  218.07   19.81
   3  -8  -7  237.36   18.46
  -3   8  -7  209.72   16.49
   4   8  -7  142.03   19.18
   4  -8   7  120.08   11.52
  -4  -8   7  152.07   17.44
   4  -8  -7  143.44   15.12
  -4   8  -7  149.10   12.89
   5  -8   7  679.18   28.34
   5   8  -7  708.58   42.84
  -5  -8  -7  626.33   36.34
   5  -8  -7  691.41   36.05
  -5  -8   7  632.23   38.69
  -6  -8  -7  433.59   29.81
   6  -8   7  405.65   18.85
   6  -8   7  417.36   21.46
   6   8  -7  385.15   32.81
  -6   8   7  420.52   25.69
   6  -8  -7  456.58   29.11
  -6  -8   7  405.74   31.02
  -7   8   7  289.00   21.36
   7  -8   7  284.82   11.40
  -7  -8  -7  271.25   23.92
   7   8  -7  244.73   28.05
   7  -8   7  266.31   12.05
   7  -8  -7  259.35   23.50
  -7  -8   7  301.93   27.58
  -8   8   7    3.94    6.28
   8   8  -7   -5.73   13.30
  -8  -8  -7   18.68   11.15
  -8  -8   7   11.08   10.48
   8  -8  -7    2.85   10.75
   8   8   7   -1.24    9.46
  -9  -8  -7  122.86   20.51
   9   8  -7   83.98   23.40
   9   8   7   55.55   14.31
  -9  -8   7   73.92   20.16
 -10  -8  -7   45.90   14.65
 -10   8   7   37.94   11.37
  10   8  -7   27.36   20.63
 -10  -8   7   31.33   15.63
  10   8   7   29.40   14.54
  10  -8  -7   31.72   16.45
 -11  -8  -7  248.24   27.77
  11   8  -7  267.54   40.85
 -11  -8   7  223.14   30.79
  11  -8  -7  261.47   33.89
  12   8  -7  102.77   34.04
  12  -8  -7   27.81   22.50
   0  -9  -7  765.03   40.97
   0  -9   7  795.88   39.27
   0  -9  -7  740.99   35.34
   0   9  -7  854.93   41.64
   1   9  -7   87.88   14.32
   1  -9   7   99.79   12.81
  -1  -9  -7   96.45   15.29
  -1  -9  -7   89.77   11.39
  -1   9  -7   67.06   12.88
   1  -9  -7   88.02   11.65
  -1  -9   7   96.57   13.20
   1  -9  -7   73.42   13.04
   2  -9   7  304.01   20.22
  -2  -9  -7  298.56   24.68
   2   9  -7  258.67   23.26
  -2  -9  -7  254.75   17.89
  -2   9  -7  258.08   20.83
   2  -9  -7  244.64   19.00
   3  -9   7  144.42   14.13
   3   9  -7  161.54   20.33
  -3  -9  -7  163.08   19.36
   3  -9  -7  147.40   15.15
  -3   9  -7  135.30   14.83
  -3  -9   7  151.88   18.54
  -4  -9  -7 1065.48   52.70
   4   9  -7 1151.53   56.82
   4  -9   7 1097.36   44.40
   4  -9  -7 1080.83   48.50
  -4   9  -7 1139.49   44.43
  -4  -9   7 1156.13   54.59
  -5  -9  -7   43.34   11.57
   5  -9   7   52.89    8.88
   5   9  -7   40.28   18.37
  -5  -9   7   21.54    9.65
   5  -9  -7   23.58    9.00
   6  -9   7  615.97   26.91
   6   9  -7  653.76   43.02
  -6  -9  -7  536.90   35.78
   6  -9   7  589.86   29.06
  -6  -9   7  645.28   40.06
   6  -9  -7  630.66   35.93
   7   9  -7  675.91   47.04
   7  -9   7  729.48   26.13
   7  -9   7  719.84   28.21
  -7  -9  -7  762.32   42.09
  -7  -9   7  761.37   46.24
   7  -9  -7  780.20   42.10
   8   9  -7    5.29   15.29
  -8  -9  -7   21.56   12.12
  -8  -9   7    4.74   13.11
   8  -9  -7    3.95   10.82
   8   9   7   -1.77   11.18
  -9  -9  -7  382.54   32.53
   9   9  -7  328.52   38.64
  -9  -9   7  417.24   36.44
   9   9   7  381.88   30.70
  10   9  -7  100.68   28.08
 -10  -9   7    0.02   20.16
  10   9   7   46.35   17.29
  10  -9  -7   29.22   16.86
  11   9  -7   58.57   30.38
 -11  -9  -7   24.77   19.50
 -11  -9   7   37.80   22.09
  11  -9  -7   -5.10   18.64
 -12  -9  -7   12.14   25.48
  12   9  -7   42.53   34.08
  12  -9  -7   57.09   24.64
   0 -10   7   25.24    9.31
   0 -10  -7   13.78    7.85
   0  10  -7   27.36   10.54
   0 -10  -7   38.56   10.30
   1 -10   7  221.17   19.17
   1  10  -7  238.11   24.26
  -1 -10  -7  228.59   18.11
  -1 -10  -7  225.14   22.22
  -1  10  -7  259.06   23.26
   1 -10  -7  222.93   18.74
  -1 -10   7  275.69   22.44
   1 -10  -7  222.48   22.02
   2  10  -7  141.39   19.51
  -2 -10  -7  108.83   12.77
   2 -10   7  140.66   15.32
  -2 -10  -7  115.43   17.31
   2 -10  -7  118.68   14.40
  -2 -10   7  154.25   17.53
   2 -10  -7  144.47   18.71
  -2  10  -7  157.23   17.81
   3 -10   7  474.01   27.04
   3  10  -7  466.34   34.05
  -3 -10  -7  470.79   32.16
  -3  10  -7  493.68   28.69
   3 -10  -7  467.46   28.24
  -3 -10   7  430.10   31.80
   4  10  -7  301.55   29.23
  -4 -10  -7  355.29   28.52
   4 -10   7  345.71   22.45
  -4 -10   7  369.45   29.78
   4 -10  -7  354.29   24.93
  -4  10  -7  390.92   23.48
   5  10  -7  114.99   22.02
   5 -10   7  144.47   13.76
  -5 -10  -7  138.53   18.36
   5 -10  -7   95.62   15.42
  -5 -10   7  148.92   19.90
   6  10  -7  382.63   35.00
  -6 -10  -7  359.36   30.11
   6 -10   7  375.03   21.41
  -6 -10   7  398.00   32.09
   6 -10  -7  402.90   28.30
   7 -10   7  530.82   24.40
   7  10  -7  459.71   48.69
  -7 -10  -7  504.18   35.61
   7 -10   7  500.42   21.27
  -7 -10   7  579.92   39.93
   7 -10  -7  523.22   34.39
   8 -10   7  174.75   10.35
  -8 -10  -7  165.57   24.46
   8  10  -7  192.79   33.63
   8 -10   7  163.32   11.29
   8 -10  -7  171.33   24.48
  -8 -10   7  203.85   28.11
   9  10  -7   17.59   19.68
  -9 -10  -7   -0.20   15.08
  -9 -10   7   -9.51   14.23
   9 -10  -7    1.66   14.29
   9  10   7    9.89   13.14
  10  10  -7   75.12   28.57
 -10 -10  -7   34.40   18.41
 -10 -10   7   48.77   20.95
  10 -10  -7   40.57   19.00
 -11 -10  -7  198.98   32.97
  11  10  -7  248.58   55.89
 -11 -10   7  246.61   39.31
  11 -10  -7  163.34   34.24
   0  11  -7  105.57   17.82
   0 -11  -7  129.96   18.12
   0 -11  -7  119.99   14.18
   0 -11   7   89.70   14.28
  -1 -11  -7  231.08   23.70
   1 -11   7  259.09   21.32
   1  11  -7  219.72   23.63
  -1 -11  -7  228.59   18.75
   1 -11  -7  240.10   23.70
  -1 -11   7  250.25   22.26
  -1  11  -7  271.87   24.51
   1 -11  -7  218.19   18.71
  -2 -11  -7  201.56   22.48
   2 -11   7  199.27   19.12
   2  11  -7  232.62   25.83
   2 -11  -7  191.79   18.06
  -2 -11   7  193.96   21.03
   2 -11  -7  184.04   21.26
  -2  11  -7  185.41   20.91
   3  11  -7   94.64   19.80
  -3 -11  -7   86.63   15.93
   3 -11   7   80.86   12.94
  -3  11  -7  104.37   16.20
  -3 -11   7   73.68   14.52
   3 -11  -7   83.62   13.41
   3 -11  -7   86.53   15.25
   4  11  -7  799.65   48.88
  -4 -11  -7  804.98   45.82
   4 -11   7  767.67   37.58
   4 -11  -7  750.50   39.47
  -4 -11   7  773.07   45.40
  -5 -11  -7  341.17   30.97
   5 -11   7  357.26   23.15
   5  11  -7  356.84   34.32
   5 -11  -7  404.29   28.76
  -5 -11   7  418.63   34.07
   6  11  -7  375.53   36.86
  -6 -11  -7  348.09   36.31
   6 -11   7  393.26   23.24
   6 -11  -7  385.58   28.48
  -6 -11   7  388.79   33.25
   7  11  -7  719.59   54.23
   7 -11   7  776.57   33.58
  -7 -11  -7  699.87   45.06
   7 -11   7  728.92   28.97
   7 -11  -7  729.72   42.48
  -7 -11   7  733.22   47.70
   8 -11   7   45.00    9.54
  -8 -11  -7   38.44   16.08
   8  11  -7   -3.10   21.89
   8 -11   7   37.53    7.82
   8 -11  -7   -0.42   12.30
  -8 -11   7   22.00   15.88
   9 -11   7   27.80    5.93
   9 -11   7   20.80    4.95
  -9 -11  -7   23.45   17.08
  -9 -11   7   48.79   21.03
   9 -11  -7   12.02   15.48
 -10 -11  -7   72.46   22.96
  10  11  -7   82.33   32.73
 -10 -11   7   80.82   25.06
  10 -11  -7   83.29   22.32
  11  11  -7   62.91   35.34
 -11 -11  -7   25.43   25.02
  11 -11  -7   45.17   23.05
 -11 -11   7   32.87   22.83
   0 -12  -7  249.29   26.16
   0 -12  -7  256.56   20.60
   0 -12   7  255.42   23.01
   0  12  -7  256.56   26.40
  -1 -12  -7  392.81   32.43
   1  12  -7  432.31   33.96
   1 -12   7  382.98   28.08
  -1 -12  -7  457.62   27.45
   1 -12  -7  465.26   28.73
  -1  12  -7  437.15   33.02
   1 -12  -7  418.89   33.03
  -1 -12   7  383.50   30.73
   2  12  -7  138.95   21.90
  -2 -12  -7  131.46   19.97
   2 -12   7  107.05   16.17
   2 -12  -7   84.82   14.44
  -2 -12   7  129.51   20.41
   2 -12  -7  145.33   20.06
  -2  12  -7  102.67   18.42
   3 -12   7  326.82   24.37
  -3 -12  -7  330.04   29.93
   3  12  -7  332.26   31.73
  -3 -12   7  339.33   28.97
  -3  12  -7  300.49   30.31
   3 -12  -7  346.03   29.43
   3 -12  -7  330.37   24.87
  -4 -12  -7  249.57   26.11
   4 -12   7  253.30   21.09
   4  12  -7  221.58   28.44
  -4 -12   7  257.84   26.43
   4 -12  -7  255.82   25.88
  -4  12  -7  248.65   22.37
   4 -12  -7  223.58   21.34
  -5 -12  -7   41.09   15.54
   5  12  -7   43.51   18.28
   5 -12   7   59.23   12.30
  -5 -12   7   43.04   14.54
   5 -12  -7   75.12   16.57
   5 -12  -7   76.79   16.93
  -6 -12  -7  342.35   31.84
   6  12  -7  413.96   40.32
   6 -12   7  415.78   25.43
   6 -12  -7  429.48   30.99
  -6 -12   7  426.64   35.43
  -7 -12  -7  105.62   23.61
   7  12  -7  141.60   30.98
   7 -12   7  131.41   11.94
   7 -12  -7   74.14   18.73
  -7 -12   7  135.76   29.33
   8 -12   7  229.52   17.81
   8  12  -7  215.12   38.56
   8 -12   7  196.48   14.02
  -8 -12  -7  247.94   29.37
  -8 -12   7  214.13   30.93
   8 -12  -7  221.54   28.35
   9 -12   7  107.22   10.70
   9 -12   7  115.36   11.92
  -9 -12  -7  126.92   27.67
   9  12  -7  143.19   33.60
  -9 -12   7  115.26   27.68
 -10 -12  -7  250.28   35.53
  10  12  -7  263.35   50.25
  10 -12  -7  265.93   35.96
 -10 -12   7  271.40   43.35
 -11 -12  -7  100.77   29.25
  11 -12  -7   62.86   26.29
 -11 -12   7   68.12   27.68
   0  13  -7   11.51   12.43
   0 -13  -7   44.82   11.24
   0 -13   7   47.24   12.68
   0 -13  -7   55.29   15.23
   1 -13   7  140.80   19.23
   1  13  -7  130.47   25.71
  -1 -13  -7  126.84   20.41
  -1 -13  -7  120.99   16.11
   1 -13  -7  103.77   16.11
  -1  13  -7  142.11   23.45
   1 -13  -7  146.48   21.23
  -1 -13   7  112.12   18.24
   2 -13   7  127.22   18.54
   2  13  -7  123.26   23.84
  -2 -13  -7  128.87   22.00
  -2 -13   7  129.10   20.88
   2 -13  -7  120.47   16.80
   2 -13  -7  140.48   22.93
  -2  13  -7  114.62   19.92
   3  13  -7   31.10   17.86
  -3 -13  -7   22.73   13.66
   3 -13   7   37.99   11.21
   3 -13  -7   16.72   12.33
  -3 -13   7   30.84   12.80
  -3  13  -7   18.65   12.57
   3 -13  -7   30.83    9.58
   4  13  -7   76.15   21.43
   4 -13   7   80.59   14.17
  -4 -13  -7   80.58   18.65
  -4 -13   7  107.23   20.06
   4 -13  -7   89.69   17.01
   4 -13  -7   79.37   18.45
   5 -13   7  153.39   18.22
  -5 -13  -7  136.74   22.05
   5  13  -7  110.89   26.31
   5 -13  -7  118.22   18.97
  -5 -13   7  176.36   26.57
   5 -13  -7  119.98   20.69
  -6 -13  -7  278.15   29.95
   6  13  -7  244.38   39.10
   6 -13  -7  242.00   25.02
   6 -13  -7  306.29   30.77
  -6 -13   7  258.82   31.42
   7 -13   7   10.49    8.36
   7 -13   7   25.37    7.20
  -7 -13  -7   35.21   16.54
   7  13  -7    7.63   22.64
  -7 -13   7   29.55   18.35
   7 -13  -7   18.45   14.75
   7 -13  -7   -4.80   13.58
   8  13  -7   37.07   28.21
   8 -13   7   79.09   11.66
  -8 -13  -7   72.60   21.73
   8 -13   7   52.53   11.27
   8 -13  -7   76.84   20.09
   8 -13  -7   81.52   21.70
  -8 -13   7   28.86   18.46
   9  13  -7   20.50   29.87
   9 -13   7   18.75    7.50
   9 -13   7   29.13    8.64
  -9 -13  -7   15.80   19.50
   9 -13  -7   40.67   20.09
   9 -13  -7   21.46   18.60
 -10 -13  -7  130.87   30.91
  10  13  -7  140.76   44.24
  10 -13  -7  203.85   36.08
  10 -13  -7  267.05   37.43
 -10 -13   7  308.92   40.86
   0  14  -7  307.08   37.36
   0 -14   7  361.94   31.00
   0 -14  -7  357.12   26.65
  -1 -14  -7  590.90   35.90
   1 -14   7  725.25   42.52
   1  14  -7  682.46   47.77
  -1 -14  -7  620.90   43.90
  -1 -14   7  632.88   42.50
  -1  14  -7  649.57   43.26
   1 -14  -7  670.37   37.19
   1 -14  -7  650.68   44.87
   2  14  -7  205.16   32.08
   2 -14   7  195.14   23.50
  -2 -14  -7  199.07   26.14
   2 -14  -7  233.83   27.32
  -2  14  -7  249.69   29.14
   2 -14  -7  235.12   22.49
  -2 -14   7  228.37   25.78
   3 -14   7  414.75   30.67
   3  14  -7  407.76   39.64
  -3 -14  -7  386.36   34.91
  -3 -14   7  430.87   35.01
  -3  14  -7  376.05   36.89
   3 -14  -7  372.63   34.36
   3 -14  -7  377.46   28.84
  -4 -14  -7  417.80   37.67
   4 -14   7  403.80   29.60
   4  14  -7  347.81   38.42
   4 -14  -7  346.85   29.15
   4 -14  -7  407.91   36.28
  -4 -14   7  469.07   37.07
   5 -14   7   46.16   14.49
  -5 -14  -7   50.60   17.44
   5  14  -7   62.91   23.96
   5 -14  -7   43.10   17.88
  -5 -14   7   87.33   20.94
   5 -14  -7   82.53   17.94
   6  14  -7   97.02   29.20
   6 -14   7   38.46   11.57
  -6 -14  -7   23.57   17.12
  -6 -14   7   24.15   18.41
   6 -14  -7   74.64   18.89
   6 -14  -7   32.34   14.53
   7 -14   7    8.90    7.83
  -7 -14  -7   41.94   17.70
   7 -14   7    9.68    9.13
   7  14  -7   25.93   27.64
   7 -14  -7   29.70   17.72
   7 -14  -7   25.24   14.68
  -7 -14   7   32.46   21.07
   8 -14   7   65.33   13.57
  -8 -14  -7   86.43   23.21
   8  14  -7   76.17   31.18
   8 -14   7   58.97   12.83
  -8 -14   7   88.10   26.28
   8 -14  -7   75.44   21.82
   8 -14  -7   64.32   19.80
   9  14  -7   79.86   37.33
   9 -14   7   40.14    9.58
   9 -14   7   50.27   11.57
   9 -14  -7   59.31   24.26
  -9 -14   7   63.03   23.32
   9 -14  -7   44.16   23.92
 -10 -14  -7  275.18   45.55
  10  14  -7  267.96   52.81
  10 -14   7  261.38   16.49
  10 -14   7  239.13   17.08
  10 -14  -7  269.99   41.29
 -10 -14   7  348.39   50.45
  10 -14  -7  256.68   41.30
   0 -15   7  186.10   24.11
   0 -15  -7  182.21   20.77
   0 -15  -7  185.57   26.85
   0  15  -7  122.92   25.72
   1 -15   7   36.73   15.08
   1  15  -7   55.51   20.71
  -1 -15  -7   44.50   14.09
  -1 -15   7   46.67   14.51
   1 -15  -7   37.71   17.41
   1 -15  -7   68.67   16.54
  -1  15  -7   65.91   19.00
   2  15  -7  558.17   52.79
   2 -15   7  589.23   38.85
  -2 -15  -7  611.78   45.63
   2 -15  -7  479.84   40.41
   2 -15  -7  548.07   36.35
  -2 -15   7  523.73   40.24
   3 -15   7  144.73   20.96
   3  15  -7  166.43   32.74
  -3 -15  -7  130.65   25.20
  -3 -15   7  147.81   24.15
   3 -15  -7  150.62   25.12
   3 -15  -7  136.81   20.70
  -4 -15  -7    5.83   14.48
   4  15  -7   12.34   22.27
   4 -15   7   20.50   11.51
   4 -15  -7    9.13   14.60
  -4 -15   7   19.00   14.49
   4 -15  -7   -2.13   11.19
  -5 -15  -7  215.56   32.22
   5 -15   7  169.89   21.70
   5  15  -7  161.73   33.73
  -5 -15   7  199.97   31.02
   5 -15  -7  160.25   23.66
   5 -15  -7  165.90   27.02
  -6 -15  -7   54.21   18.95
   6 -15   7   18.27   11.13
   6  15  -7   20.08   25.41
  -6 -15   7   35.27   17.46
   6 -15  -7   46.09   16.80
  -7 -15  -7   63.27   21.04
   7  15  -7   47.42   31.49
   7 -15   7   36.65   10.14
   7 -15   7   38.80   12.38
   7 -15  -7   54.15   20.51
   7 -15  -7   77.16   18.63
  -7 -15   7   38.49   20.96
   8  15  -7  127.05   40.82
   8 -15   7  112.60   16.55
   8 -15   7  127.84   20.31
  -8 -15  -7  137.52   29.26
   8 -15  -7  114.41   24.73
   8 -15  -7  121.23   27.80
  -8 -15   7  175.96   35.53
  -9 -15  -7  128.78   30.38
   9  15  -7   85.54   43.39
   9 -15   7   76.05   14.81
   9 -15   7   87.64   15.55
  -9 -15   7   62.85   28.35
   9 -15  -7  110.55   24.66
   9 -15  -7   85.31   23.62
   0 -16  -7  214.88   30.40
   0 -16  -7  211.80   25.53
   0 -16   7  152.19   26.16
  -1 -16  -7  326.38   35.49
   1  16  -7  297.20   40.87
  -1 -16  -7  322.44   27.81
   1 -16   7  396.39   34.37
   1 -16  -7  356.49   30.81
  -1 -16   7  284.42   32.11
   1 -16  -7  373.96   37.76
   2 -16   7   49.45   18.19
   2  16  -7   33.75   22.08
  -2 -16  -7   42.74   21.26
   2 -16  -7   59.49   15.69
   2 -16  -7   30.55   16.34
  -2 -16   7   42.42   17.78
   3  16  -7   26.44   23.37
  -3 -16  -7   65.24   22.40
   3 -16   7   49.40   14.89
   3 -16  -7   38.14   19.77
  -3 -16   7   57.12   17.63
   3 -16  -7   40.96   16.11
   4  16  -7  282.89   46.69
  -4 -16  -7  218.77   32.51
   4 -16   7  202.26   25.25
   4 -16  -7  226.57   31.44
  -4 -16   7  235.13   30.18
   4 -16  -7  254.73   26.87
   5  16  -7   48.24   33.69
  -5 -16  -7   59.56   21.21
   5 -16   7   38.47   14.19
   5 -16  -7   14.89   17.89
  -5 -16   7   42.10   19.28
   5 -16  -7   53.22   16.77
   6  16  -7   29.14   37.27
   6 -16   7   10.06   11.82
  -6 -16  -7   30.75   22.83
  -6 -16   7    8.84   18.02
   6 -16  -7   -6.78   17.05
   6 -16  -7   10.11   17.18
  -7 -16  -7   32.20   24.32
   7 -16   7   22.27   12.92
   7  16  -7  -12.38   37.53
   7 -16  -7   42.12   19.83
  -7 -16   7   20.49   20.07
   7 -16  -7   27.78   17.57
   8  16  -7    2.34   40.22
   8 -16   7   19.19   13.51
   8 -16   7   14.22   10.62
   8 -16  -7   36.77   23.99
   8 -16  -7   15.39   20.90
  -8 -16   7   68.84   28.52
   0 -17  -7  394.69   39.62
   0 -17   7  331.84   33.53
   0 -17  -7  360.33   30.80
   1 -17   7    6.23   14.16
  -1 -17  -7   24.69   14.01
  -1 -17  -7   17.18   19.25
   1 -17  -7   -2.54   12.58
   1 -17  -7    1.03   15.46
  -1 -17   7   16.00   16.90
  -2 -17  -7  164.27   30.78
  -2 -17  -7  240.39   26.62
   2 -17   7  220.49   26.66
  -2 -17   7  170.25   30.73
   2 -17  -7  216.78   31.99
   2 -17  -7  213.24   26.46
  -3 -17  -7   56.95   28.54
   3  17  -7  108.87   36.33
   3 -17   7   72.75   18.13
   3 -17  -7   64.91   21.61
   3 -17  -7   56.72   17.73
  -3 -17   7   69.06   20.36
   4  17  -7  121.99   36.53
  -4 -17  -7  199.09   36.22
   4 -17   7  180.97   24.75
   4 -17  -7  164.40   29.35
  -4 -17   7  216.90   32.14
   5  17  -7   12.78   30.70
   5 -17   7   15.78   13.40
  -5 -17  -7   -0.22   20.05
  -5 -17   7    3.53   17.07
   5 -17  -7   -9.73   19.30
   5 -17  -7    8.57   15.69
  -6 -17  -7  225.61   40.86
   6  17  -7  264.85   55.94
   6 -17   7  221.21   25.73
   6 -17  -7  195.18   34.12
   6 -17  -7  183.56   29.93
  -6 -17   7  242.74   37.32
   7  17  -7  107.74   47.28
   7 -17   7  169.49   25.88
   7 -17   7  167.71   20.92
   7 -17  -7   90.69   29.96
  -7 -17   7  134.09   32.27
   7 -17  -7  180.52   31.64
   0 -18  -7   -4.11   18.11
   0 -18   7   35.73   18.46
   0 -18  -7   -2.63   15.20
   1 -18   7  108.08   24.02
  -1 -18  -7   72.15   24.15
   1 -18  -7   66.24   23.21
  -1 -18   7   93.62   22.92
   1 -18  -7   79.16   19.57
  -2 -18  -7  134.89   31.46
   2 -18   7  153.23   26.94
  -2 -18  -7  155.35   27.37
   2 -18  -7  183.06   27.44
   2 -18  -7  140.75   31.83
  -2 -18   7  142.39   27.78
  -3 -18  -7   -0.89   19.88
   3 -18   7   20.14   15.73
   3 -18  -7    8.43   17.81
   3 -18  -7   13.45   18.29
  -3 -18   7   -4.46   16.70
   4 -18   7  160.83   27.15
   4 -18  -7  153.45   32.05
   4 -18  -7  225.77   30.65
  -4 -18   7  124.56   31.16
   5 -18   7  132.23   27.32
  -5 -18  -7   98.64   29.90
   5 -18  -7  122.97   27.14
   5 -18  -7  138.85   29.93
  -5 -18   7  145.12   32.48
   6 -18   7   44.91   18.39
  -6 -18  -7   79.62   32.49
   6 -18   7   68.90   15.73
   6 -18  -7   82.05   26.43
   6 -18  -7   59.48   26.36
  -6 -18   7   75.52   25.26
   0 -19   7   -9.45   15.47
   0 -19  -7   11.14   23.55
   0 -19  -7   13.80   22.84
  -1 -19  -7   20.58   19.03
   1 -19   7   13.44   16.05
  -1 -19  -7   34.76   22.86
  -1 -19   7   25.37   19.08
   1 -19  -7  -19.00   17.34
   1 -19  -7    7.97   21.95
  -2 -19  -7   91.33   29.64
   2 -19   7   67.51   20.38
   2 -19  -7   73.35   25.86
   2 -19  -7   43.05   20.80
  -2 -19   7   84.06   23.47
  -3 -19  -7  100.90   28.56
   3 -19   7   71.74   18.73
  -3 -19   7   94.98   25.45
   3 -19  -7   88.31   27.32
   3 -19  -7   71.06   22.94
  -4 -19  -7  133.05   32.35
   4 -19   7  126.53   27.84
   4 -19  -7  174.39   32.21
  -4 -19   7  122.95   33.26
   4 -19  -7   89.67   27.11
   5 -19   7   91.60   22.97
   5 -19  -7  101.58   33.19
   5 -19  -7  111.74   33.86
  -5 -19   7  104.26   51.79
   0 -20   7  -10.28   17.56
   0 -20  -7   34.08   22.05
   0 -20  -7   13.47   26.78
   1 -20   7   64.81   24.05
  -1 -20  -7   72.12   29.23
  -1 -20  -7   33.87   26.94
  -1 -20   7   43.86   20.78
   1 -20  -7   35.57   23.86
   1 -20  -7   68.45   27.40
   2 -20   7  218.89   32.50
  -2 -20  -7  147.79   35.37
   2 -20  -7  212.91   45.50
  -2 -20   7  181.11   34.22
   2 -20  -7  149.23   31.33
  -3 -20  -7    2.72   25.96
   3 -20   7   15.56   19.93
  -3 -20   7   44.86   25.37
   3 -20  -7   53.11   28.04
   3 -20  -7   30.69   26.67
   4 -20   7  126.85   26.97
  -4 -20  -7  184.40   39.71
   4 -20  -7  149.40   37.40
  -4 -20   7  181.80   37.09
   4 -20  -7  214.25   39.28
   0 -21   7   25.53   21.50
   0   0  -8 3965.79  122.27
   0   0   8 3866.90  120.05
   1   0  -8   -1.36    3.51
  -1   0  -8    9.81    4.16
  -1   0   8    2.36    2.87
   1   0   8    0.51    2.27
   2   0   8   46.91    5.19
  -2   0  -8   40.95    6.21
   2   0  -8   45.52    9.42
  -2   0   8   31.83    6.68
   3   0  -8 1282.73   52.14
   3   0   8 1285.98   41.70
  -3   0   8 1269.09   49.67
  -3   0  -8 1289.24   43.22
  -4   0   8 1148.19   47.63
  -4   0  -8 1173.23   38.38
   4   0  -8 1179.73   50.51
  -4   0  -8 1178.02   39.35
   5   0  -8  326.88   24.05
  -5   0  -8  341.32   11.86
  -5   0  -8  305.06   12.73
  -5   0   8  312.81   21.38
  -6   0   8    2.43    5.24
   6   0  -8   11.47    7.78
  -7   0   8  782.42   39.62
   7   0  -8  781.69   43.02
  -8   0   8   25.18    9.34
   8   0  -8   14.39   10.20
   9   0  -8  165.36   23.45
  -9   0   8  205.92   22.01
 -10   0   8  179.88   22.22
  10   0  -8  179.70   28.59
  11   0  -8  -15.45   17.81
 -11   0   8    4.71   11.26
 -12   0   8  218.81   27.54
 -13   0   8  159.08   28.05
  13   0  -8  136.67   33.01
   0  -1   8  256.97   15.10
   0   1   8  254.96   14.55
   0  -1  -8  264.50   16.34
   0   1  -8  232.30   15.76
  -1  -1  -8  119.16   10.16
   1  -1   8  116.50    9.20
  -1   1   8  126.26   10.57
   1   1  -8  120.20   11.71
  -1  -1   8  122.11   11.07
   1  -1  -8  127.36   11.70
  -1   1  -8  133.59   10.77
   1   1   8  136.14    9.60
  -2  -1  -8 2600.62   80.09
   2  -1   8 2551.99   77.95
   2   1  -8 2659.45   87.32
  -2   1   8 2550.88   83.53
  -2  -1   8 2454.90   84.30
   2   1   8 2458.93   77.89
   2  -1  -8 2471.56   85.58
  -2   1  -8 2397.88   79.21
   3  -1   8  121.80    7.63
  -3   1   8  123.48   11.80
  -3  -1  -8  128.06    9.24
   3   1  -8  145.16   14.46
  -3   1  -8  122.04    8.76
   3  -1  -8  126.90   13.42
  -3  -1   8  111.77   11.88
  -4  -1  -8  554.35   21.83
   4   1  -8  597.26   32.34
  -4  -1  -8  550.85   23.57
  -4   1   8  571.16   29.01
  -4   1  -8  549.80   20.12
   4  -1  -8  589.93   31.91
  -4  -1   8  611.81   30.76
  -4   1  -8  552.76   20.31
  -5   1   8   23.69    7.26
   5   1  -8   24.62    9.41
  -5  -1  -8   30.69    5.56
  -5  -1  -8   36.20    4.98
  -5  -1   8   28.44    7.66
   5  -1  -8   40.31   10.05
  -6  -1  -8  382.49   13.79
  -6   1   8  366.04   24.51
   6   1  -8  378.71   27.76
  -6  -1  -8  375.11   14.28
   6  -1  -8  401.34   28.47
  -6  -1   8  379.52   25.25
   7   1  -8  236.20   24.56
  -7   1   8  198.72   18.23
  -7  -1   8  229.03   20.03
   7  -1  -8  212.02   21.73
   8   1  -8   14.58   10.30
  -8   1   8   -9.39    6.31
  -8  -1   8   -8.38    7.72
   8  -1  -8    5.10    8.90
  -9   1   8  561.63   33.54
   9   1  -8  554.04   40.15
  -9  -1   8  541.16   34.79
   9  -1  -8  486.07   36.65
 -10   1   8   62.63   15.06
  10   1  -8   40.80   18.23
 -10  -1   8   56.00   14.37
  10  -1  -8   64.20   17.68
 -11   1   8    2.97   11.78
  11   1  -8   24.66   20.47
  11  -1  -8    3.95   15.16
 -11  -1   8    1.54   10.41
  12   1  -8  187.89   33.43
 -12   1   8  224.99   27.10
 -12  -1   8  221.23   28.64
 -13   1   8  129.67   26.53
  13  -1  -8  117.70   31.62
 -13  -1   8  117.15   23.41
   0  -2   8 1743.14   61.91
   0   2  -8 1837.98   63.76
   0  -2  -8 1840.03   62.84
   0   2   8 1853.56   61.14
  -1   2   8  360.82   18.58
   1   2  -8  332.37   20.25
   1  -2   8  366.80   17.61
  -1  -2  -8  355.22   18.04
   1   2   8  295.99   15.99
   1  -2  -8  290.43   18.61
  -1   2  -8  317.59   17.88
  -1  -2   8  295.64   18.42
   2   2  -8  164.94   15.20
   2  -2   8  153.53    9.76
  -2   2   8  166.02   12.62
   2  -2  -8  116.11   12.48
  -2  -2   8  121.82   12.61
   3  -2   8  736.39   25.41
  -3   2   8  746.73   32.50
  -3  -2  -8  722.22   27.71
   3   2  -8  702.66   35.59
  -3  -2  -8  745.73   29.93
  -3  -2   8  662.09   33.21
  -3   2  -8  653.83   25.98
   3  -2  -8  667.02   33.47
  -4  -2  -8 1420.74   50.34
  -4   2   8 1408.45   54.48
   4   2  -8 1359.95   58.19
   4  -2   8 1503.22   45.10
  -4  -2  -8 1445.68   47.36
  -4  -2   8 1437.76   56.94
  -4   2  -8 1417.03   43.40
   4  -2  -8 1386.91   57.19
  -5  -2  -8  211.00   11.54
   5   2  -8  249.12   21.21
  -5   2   8  214.01   17.78
  -5  -2  -8  218.08   13.72
  -5  -2   8  220.91   18.51
   5  -2  -8  218.70   19.30
  -6  -2  -8  371.27   17.18
   6   2  -8  388.68   28.20
  -6  -2  -8  339.59   14.93
  -6   2   8  351.87   23.30
   6  -2  -8  322.59   26.30
  -6  -2   8  361.37   25.00
  -7   2   8   78.04   12.23
   7   2  -8   76.27   16.35
  -7  -2  -8   87.58    6.43
  -7  -2  -8  100.43    8.04
   7  -2  -8   70.98   15.12
  -7  -2   8   85.39   15.08
  -8   2   8  439.70   28.36
   8   2  -8  451.40   33.77
  -8  -2   8  399.85   30.00
   8  -2  -8  375.07   29.90
   9   2  -8   15.72   12.40
  -9   2   8   28.28    9.90
  -9  -2   8   10.49    9.37
   9  -2  -8   15.44   13.77
  10   2  -8  179.49   30.47
 -10   2   8  215.25   22.52
  10  -2  -8  207.77   27.13
 -10  -2   8  210.24   24.69
 -11   2   8   67.70   22.02
  11   2  -8   63.14   19.67
  11  -2  -8    2.52   17.60
 -11  -2   8   64.91   16.52
  12   2  -8    0.03   20.76
 -12   2   8    9.25   12.64
 -12  -2   8   -5.14   16.90
 -13   2   8  135.24   27.41
 -13  -2   8  122.96   25.04
  13  -2  -8   62.89   28.74
   0   3  -8   58.46    8.52
   0  -3  -8   62.91    8.31
   0   3   8   50.40    6.75
   0  -3   8   49.64    7.64
  -1   3   8   11.69    4.08
  -1  -3  -8   14.79    4.82
   1  -3   8   15.73    4.50
   1   3  -8   20.77    6.43
  -1   3  -8   33.20    6.73
   1  -3  -8   27.27    6.54
   1   3   8   27.27    5.16
  -1  -3   8   30.03    7.23
  -2  -3  -8 1855.80   59.99
  -2   3   8 1823.67   61.88
   2   3  -8 1707.61   65.29
   2  -3   8 1712.40   57.31
   2  -3  -8 1692.95   63.33
  -2   3  -8 1671.18   58.24
  -2  -3   8 1748.81   64.42
   3  -3   8  154.84    9.28
   3   3  -8  163.41   16.09
  -3   3   8  142.31   12.55
  -3  -3  -8  171.55   13.24
  -3  -3  -8  151.22   10.72
   3  -3  -8  149.02   14.39
  -3  -3   8  146.44   14.24
  -3   3  -8  124.99    9.51
  -4  -3  -8  940.84   37.76
  -4   3   8  922.05   39.38
  -4  -3  -8  936.42   34.02
   4  -3   8  911.13   29.80
   4   3  -8  990.30   45.50
  -4   3  -8  919.36   29.36
  -4  -3   8  898.38   42.09
   4  -3  -8  880.44   41.76
  -5  -3  -8   24.59    6.71
   5   3  -8   20.45    9.13
  -5   3   8   28.31    7.55
  -5  -3  -8   16.68    4.62
   5  -3  -8   14.28    7.62
  -5  -3   8   24.59    8.13
  -6  -3  -8  231.17   15.51
  -6  -3  -8  228.09   12.67
   6   3  -8  239.55   23.22
  -6   3   8  256.74   19.10
  -6  -3   8  260.19   21.67
   6  -3  -8  266.23   22.52
  -7  -3  -8  224.36   11.90
   7   3  -8  173.30   22.07
  -7  -3  -8  226.02   14.75
  -7   3   8  180.23   17.24
   7  -3  -8  194.22   20.94
  -7  -3   8  201.36   20.51
   8   3  -8  532.91   38.12
  -8  -3  -8  543.90   23.14
  -8   3   8  569.60   31.96
  -8  -3  -8  555.71   20.97
  -8  -3   8  518.39   34.01
   8  -3  -8  528.26   36.43
   9   3  -8  362.73   34.80
  -9  -3  -8  340.99   15.11
  -9   3   8  369.85   25.59
   9  -3  -8  264.46   28.84
  -9  -3   8  268.16   27.54
 -10   3   8  168.76   19.20
  10   3  -8  208.67   28.70
 -10  -3   8  181.82   23.26
  10  -3  -8  212.81   28.92
 -11   3   8  171.21   21.63
  11   3  -8  165.96   33.63
 -11  -3   8  130.69   24.66
  12   3  -8   27.21   22.70
 -12   3   8   52.05   16.46
  12  -3  -8    7.88   21.39
 -12  -3   8  130.76   27.56
 -13   3   8  116.83   22.66
  13   3  -8   34.90   30.04
  13  -3  -8  161.93   33.86
   0   4  -8   18.43    6.69
   0  -4   8   16.14    6.01
   0   4   8   15.42    4.78
   0  -4  -8   16.67    4.72
   1   4  -8  165.10   14.79
  -1  -4  -8  163.19   12.39
  -1   4   8  190.44   13.39
   1  -4   8  169.77   12.75
  -1  -4   8  186.26   14.89
   1  -4  -8  155.16   13.29
  -1   4  -8  151.36   13.04
  -2   4   8  462.06   23.58
  -2  -4  -8  455.90   22.01
   2   4  -8  462.82   27.57
   2  -4   8  475.12   21.70
  -2   4  -8  463.29   22.42
  -2  -4   8  461.78   26.51
   2  -4  -8  512.34   26.28
  -3  -4  -8  763.45   34.57
  -3   4   8  769.43   34.03
   3  -4   8  810.53   29.84
   3   4  -8  758.38   38.49
  -3  -4  -8  793.97   31.29
  -3  -4   8  798.99   38.00
  -3   4  -8  775.12   29.80
   3  -4  -8  767.68   36.40
  -4  -4  -8   79.85    8.21
  -4  -4  -8   90.61   11.27
  -4   4   8   87.71   10.61
   4  -4   8   81.12    6.03
   4   4  -8  101.78   14.87
   4  -4  -8   84.04   12.09
  -4   4  -8   96.99    6.75
  -4  -4   8   98.38   12.62
  -5  -4  -8   57.54    9.96
   5   4  -8   63.53   13.38
  -5  -4  -8   48.39    7.18
  -5   4   8   58.21    9.60
   5  -4  -8   46.91   10.83
  -5  -4   8   79.22   12.65
  -6   4   8  268.00   19.80
  -6  -4  -8  257.87   14.43
   6   4  -8  209.06   22.98
  -6  -4  -8  265.73   18.16
  -6  -4   8  303.06   23.80
   6  -4  -8  292.63   24.05
  -7  -4  -8  130.16   13.21
   7   4  -8  115.86   19.76
  -7   4   8  114.32   13.90
  -7  -4  -8  113.50    9.95
  -7  -4   8  122.54   16.56
   7  -4  -8  157.38   19.19
  -8  -4  -8  997.49   35.34
   8   4  -8 1029.75   54.93
  -8  -4  -8  988.39   38.97
  -8   4   8  977.10   45.48
   8  -4  -8  964.98   51.48
  -8  -4   8  972.65   50.08
   9   4  -8   37.38   18.23
  -9   4   8   57.82   13.41
  -9  -4  -8   60.04   10.83
   9  -4  -8   35.27   14.58
  -9  -4   8   36.66   11.54
 -10   4   8   65.20   13.74
  10   4  -8   42.14   18.78
 -10  -4  -8   48.68   10.23
  10  -4  -8   35.32   14.40
 -10  -4   8   33.34   15.28
 -11   4   8   50.81   14.01
  11   4  -8   77.22   26.10
 -11  -4   8   60.29   17.21
  12   4  -8   34.96   23.58
 -12   4   8   10.01   14.34
  12  -4  -8    7.02   21.16
 -12  -4   8    2.46   16.43
 -13   4   8   48.01   19.20
  13   4  -8   37.23   34.98
  13  -4  -8   53.84   28.29
   0  -5   8   16.82    6.27
   0  -5  -8   25.55    6.11
   0   5  -8   16.92    7.22
   1   5  -8  236.62   19.42
   1  -5   8  261.84   16.44
  -1  -5  -8  221.59   21.81
  -1   5   8  262.42   16.25
   1  -5  -8  228.38   16.50
  -1  -5   8  247.69   18.31
  -1   5  -8  227.42   16.44
   2  -5   8  681.53   28.98
   2   5  -8  670.85   35.02
  -2  -5  -8  689.50   29.46
  -2   5   8  697.79   30.84
  -2  -5   8  648.16   33.53
   2  -5  -8  677.99   32.42
  -2   5  -8  672.81   29.72
   3  -5   8   54.53    6.57
  -3   5   8   64.77    9.08
  -3  -5  -8   53.09    9.77
   3   5  -8   61.78   11.74
  -3  -5  -8   69.70    8.46
   3  -5  -8   52.11    9.80
  -3   5  -8   46.21    7.76
  -3  -5   8   44.80    9.67
  -4   5   8  150.31   13.60
  -4  -5  -8  160.30   12.39
   4   5  -8  188.42   19.39
  -4  -5  -8  166.29   15.17
   4  -5   8  161.05    9.66
  -4  -5   8  173.82   18.06
  -4   5  -8  165.10   10.25
   4  -5  -8  147.91   15.36
   5   5  -8  111.66   16.97
   5  -5   8   90.14    5.11
  -5  -5  -8   87.66    9.29
  -5  -5  -8  102.93   13.08
  -5   5   8   83.56   11.18
   5  -5  -8  102.42   13.93
  -5  -5   8   99.14   15.00
   6   5  -8  875.46   47.45
  -6   5   8  865.78   39.59
  -6  -5  -8  832.64   38.02
  -6  -5  -8  809.57   32.60
  -6  -5   8  842.78   44.26
   6  -5  -8  809.08   42.45
  -7   5   8  447.48   27.11
  -7  -5  -8  465.06   21.80
  -7  -5  -8  460.12   26.18
   7   5  -8  471.90   36.29
   7  -5  -8  421.16   30.65
  -7  -5   8  435.52   31.14
  -8  -5  -8   77.29   13.72
  -8  -5  -8   97.39   10.61
   8   5  -8   96.84   20.56
  -8   5   8   89.94   14.16
  -8  -5   8   97.36   17.65
   8  -5  -8   91.08   19.69
   9   5  -8  139.03   25.80
  -9   5   8  184.33   18.92
  -9  -5  -8  179.66   16.66
   9  -5  -8  162.70   22.76
  -9  -5   8  177.52   23.89
 -10  -5  -8  725.51   32.38
  10   5  -8  725.96   53.39
 -10   5   8  707.12   38.84
 -10  -5   8  726.03   45.03
  10  -5  -8  627.61   43.81
 -11  -5  -8   23.29    9.44
 -11   5   8   17.54   12.12
  11   5  -8   24.61   21.65
 -11  -5   8   18.21   15.77
  12   5  -8   32.48   27.42
  12  -5  -8   31.00   23.45
 -12  -5   8    0.69   18.31
   0  -6  -8    4.90    4.06
   0  -6   8   -1.62    3.77
   0   6  -8   -6.52    4.11
   1   6  -8  204.94   18.10
  -1  -6  -8  230.90   16.10
   1  -6   8  234.07   16.44
  -1  -6   8  224.77   17.76
   1  -6  -8  257.15   18.01
  -1   6  -8  215.90   17.01
   2  -6   8  631.63   29.18
  -2  -6  -8  670.67   29.70
  -2  -6  -8  677.92   34.35
  -2   6   8  682.21   31.02
  -2   6  -8  652.40   30.45
   2  -6  -8  651.06   32.64
  -2  -6   8  687.34   34.98
  -3   6   8  642.35   30.17
  -3  -6  -8  629.69   32.83
  -3  -6  -8  601.66   27.13
   3   6  -8  583.44   34.38
   3  -6   8  606.03   26.25
   3  -6  -8  599.09   31.79
  -3  -6   8  584.67   33.12
  -3   6  -8  552.57   26.44
  -4   6   8  887.32   39.50
   4  -6   8  895.14   33.69
  -4  -6  -8  961.15   43.15
   4   6  -8  870.41   45.96
  -4  -6  -8  916.13   36.68
  -4  -6   8  937.85   45.37
  -4   6  -8  983.84   34.50
   4  -6  -8  929.66   42.98
  -5  -6  -8  236.66   19.69
   5   6  -8  262.48   24.62
  -5  -6  -8  234.19   15.50
   5  -6   8  240.92   11.69
  -5   6   8  213.85   17.38
   5  -6  -8  303.40   22.75
  -5  -6   8  312.92   24.55
  -6  -6  -8  129.45   16.06
  -6   6   8  125.99   13.64
   6   6  -8   77.00   17.12
  -6  -6  -8   95.75   10.10
   6  -6  -8   76.14   14.21
  -6  -6   8   86.89   16.69
  -7   6   8  536.11   30.94
  -7  -6  -8  517.02   30.09
  -7  -6  -8  522.51   25.50
   7   6  -8  587.78   41.22
  -7  -6   8  621.40   37.97
   7  -6  -8  584.91   35.63
  -8   6   8  308.83   24.04
  -8  -6  -8  332.68   23.77
   8   6  -8  295.27   31.93
  -8  -6   8  333.90   28.86
   8  -6  -8  394.13   30.56
  -9  -6  -8   70.84   15.32
   9   6  -8   63.52   21.36
  -9   6   8   55.42   13.20
  -9  -6   8   51.21   14.74
   9  -6  -8   35.41   14.38
 -10   6   8  134.18   28.10
  10   6  -8  147.44   30.10
 -10  -6  -8  154.49   19.00
  10  -6  -8   99.26   20.64
 -10  -6   8  163.26   26.69
 -11  -6  -8  153.88   25.17
 -11   6   8  101.05   20.84
  11   6  -8  110.42   27.93
 -11  -6   8   96.72   21.90
  12   6  -8  -14.74   30.03
  12  -6  -8    0.46   22.00
   0  -7  -8    2.11    5.17
   0  -7   8    3.34    4.55
   0   7  -8    7.52    7.08
  -1  -7  -8  406.71   26.27
   1  -7   8  372.77   22.55
   1   7  -8  415.06   26.61
  -1  -7  -8  403.47   22.49
   1  -7  -8  365.94   22.59
  -1   7  -8  384.53   24.29
   2  -7   8  539.83   26.76
  -2  -7  -8  535.54   26.21
  -2  -7  -8  559.19   31.25
   2   7  -8  536.04   32.18
   2  -7  -8  525.50   28.61
  -2  -7   8  509.18   30.35
  -2   7  -8  505.76   27.37
  -3  -7  -8  127.34   18.82
   3   7  -8  143.71   17.92
   3  -7   8  155.82   12.54
  -3   7   8  127.24   12.61
  -3  -7  -8  150.40   13.11
  -3  -7   8  131.71   15.74
   3  -7  -8  159.72   15.66
  -3   7  -8  147.89   13.66
  -4  -7  -8  232.69   16.32
  -4   7   8  226.04   17.82
   4   7  -8  292.23   26.02
  -4  -7  -8  274.09   21.52
   4  -7   8  277.30   15.82
   4  -7  -8  297.00   22.12
  -4   7  -8  268.01   16.22
  -4  -7   8  279.21   23.62
  -5   7   8   11.74    6.50
  -5  -7  -8   -3.47    6.65
   5   7  -8    3.64   10.92
   5  -7   8   16.94    4.52
  -5  -7  -8   15.12    6.11
   5  -7  -8   24.07    9.09
  -5  -7   8    4.06    8.57
  -6  -7  -8   41.98   11.28
  -6   7   8   48.14   10.34
   6  -7   8   43.05    4.76
   6   7  -8   40.80   14.06
   6  -7   8   37.76    3.63
  -6  -7   8   76.92   16.99
   6  -7  -8   36.79   11.73
  -7  -7  -8  148.22   17.50
   7   7  -8  138.44   23.81
  -7   7   8  156.21   17.13
  -7  -7   8  117.82   18.50
   7  -7  -8  132.46   18.84
  -8   7   8  485.68   30.21
   8   7  -8  528.53   41.06
  -8  -7  -8  532.51   31.88
   8  -7  -8  527.44   36.32
  -8  -7   8  539.97   38.78
   9   7  -8  222.55   34.13
  -9  -7  -8  200.72   21.59
  -9   7   8  180.85   19.42
   9  -7  -8  186.04   24.85
  -9  -7   8  237.25   29.00
  10   7  -8  343.70   43.80
 -10  -7  -8  299.07   26.31
 -10  -7   8  308.61   33.93
  11   7  -8   51.65   27.58
 -11   7   8   59.43   14.18
 -11  -7  -8   60.50   15.90
 -11  -7   8   49.93   21.70
  11  -7  -8   37.52   24.21
  12   7  -8   30.46   29.63
  12  -7  -8   65.82   26.26
   0  -8   8  666.25   34.54
   0  -8  -8  663.49   33.19
   0  -8  -8  655.18   36.19
   0   8  -8  689.37   36.30
   1  -8   8    9.27    5.86
  -1  -8  -8   13.35    7.94
   1   8  -8   14.92    9.56
  -1  -8  -8   12.91    5.79
  -1  -8   8   15.85    7.79
  -1   8  -8   15.70    7.13
   1  -8  -8   20.13    6.87
   2   8  -8  627.25   36.47
  -2  -8  -8  658.79   30.38
   2  -8   8  657.62   31.17
  -2  -8  -8  621.46   35.54
  -2   8  -8  563.63   30.90
  -2  -8   8  571.81   35.93
   2  -8  -8  627.21   32.29
   3   8  -8  181.99   21.72
  -3  -8  -8  255.30   17.89
   3  -8   8  254.32   17.36
  -3  -8  -8  229.42   20.72
  -3  -8   8  232.49   20.96
  -3   8  -8  244.24   18.27
   3  -8  -8  307.56   21.78
   4  -8   8  383.89   20.99
  -4  -8  -8  386.09   27.17
  -4  -8  -8  395.11   22.69
   4   8  -8  440.62   32.43
  -4   8  -8  399.96   21.79
  -4  -8   8  445.88   30.28
   4  -8  -8  386.01   26.22
  -5   8   8   86.25   12.52
   5  -8   8   84.06    9.19
  -5  -8  -8   67.68   14.66
   5   8  -8   86.62   21.64
   5  -8  -8   68.52   14.42
  -5  -8   8   76.80   15.27
   6  -8   8   22.28    4.54
   6   8  -8   30.84   14.80
   6  -8   8   36.32    6.13
  -6   8   8   30.16    8.71
  -6  -8  -8   37.43   11.61
  -6  -8   8   19.43   10.18
   6  -8  -8   16.55    9.19
  -7  -8  -8  794.19   42.32
  -7   8   8  774.52   39.29
   7   8  -8  828.07   52.12
  -7  -8   8  848.00   48.36
   7  -8  -8  832.12   45.32
  -8  -8  -8   73.33   15.74
  -8   8   8   86.41   15.22
   8   8  -8   94.92   23.05
   8  -8  -8   87.82   18.47
  -8  -8   8  103.42   22.44
  -9   8   8  188.48   20.43
  -9  -8  -8  226.27   24.83
   9   8  -8  132.81   30.07
   9  -8  -8  175.25   25.09
  -9  -8   8  174.57   28.25
  10   8  -8  145.64   29.58
 -10  -8  -8  118.63   22.39
 -10   8   8  138.81   21.43
 -10  -8   8   83.21   20.19
 -11  -8  -8   11.16   15.50
  11   8  -8  -11.08   24.69
 -11   8   8   23.29   13.98
 -11  -8   8    0.39   17.23
  11  -8  -8   34.41   21.17
  12   8  -8   57.13   36.66
  12  -8  -8   68.96   26.99
   0   9  -8   15.48    9.32
   0  -9   8   26.84    7.88
   0  -9  -8   35.12   11.06
   0  -9  -8   30.90    8.23
  -1  -9  -8  272.58   23.72
   1   9  -8  273.76   23.68
   1  -9   8  312.58   22.15
  -1  -9  -8  295.97   20.10
  -1  -9   8  296.95   23.55
   1  -9  -8  277.32   20.32
  -1   9  -8  305.21   23.88
   2  -9   8  259.05   19.20
  -2  -9  -8  199.93   17.36
   2   9  -8  229.80   22.99
  -2  -9  -8  234.49   22.72
   2  -9  -8  254.16   20.57
  -2  -9   8  221.77   21.00
  -2   9  -8  219.22   19.77
   3   9  -8   28.05   11.39
   3  -9   8   15.88    6.52
  -3  -9  -8   30.05    8.25
  -3  -9  -8   20.62    9.64
  -3  -9   8    4.16    6.89
   3  -9  -8   19.88    8.52
  -3   9  -8   21.24    8.35
   4   9  -8  493.67   35.47
   4  -9   8  459.35   24.57
  -4  -9  -8  472.48   31.66
  -4  -9  -8  480.59   25.97
   4  -9  -8  412.28   28.20
  -4   9  -8  419.74   24.57
  -5  -9  -8  322.91   26.54
   5  -9   8  310.84   18.21
   5   9  -8  385.20   31.93
   5  -9  -8  276.06   23.50
  -5  -9   8  280.55   26.26
   6  -9   8  294.46   16.51
   6   9  -8  327.28   32.01
  -6  -9  -8  276.18   25.63
  -6  -9   8  282.51   27.32
   6  -9  -8  325.91   27.16
   7  -9   8   21.90    4.43
   7   9  -8   17.14   18.65
  -7  -9  -8   12.18   11.32
   7  -9   8   12.66    4.24
   7  -9  -8   11.41   10.91
  -7  -9   8   26.26   12.02
  -8  -9  -8   80.48   17.28
   8   9  -8   74.22   22.51
   8  -9  -8   76.62   17.92
  -8  -9   8  104.87   21.07
   9   9  -8  181.83   34.02
  -9  -9  -8  170.26   26.14
  -9  -9   8  147.98   26.91
   9  -9  -8  157.69   24.73
  10   9  -8   -4.55   21.81
 -10  -9  -8    4.80   16.43
 -10  -9   8    2.43   18.45
  10  -9  -8    7.12   17.17
  11   9  -8   72.55   36.78
  11  -9  -8   54.12   23.09
 -11  -9   8   87.67   23.20
 -12  -9  -8  -14.86   26.95
  12   9  -8   24.28   33.76
 -12  -9   8   16.16   26.46
  12  -9  -8   15.17   26.49
   0 -10  -8 1012.03   52.09
   0 -10   8 1119.73   50.55
   0 -10  -8 1092.40   46.68
   0  10  -8 1045.75   51.11
   1 -10   8   -1.49    6.03
   1  10  -8   12.60   10.98
  -1 -10  -8    7.34    6.29
  -1 -10  -8   15.22    9.59
  -1  10  -8   21.50   10.59
   1 -10  -8    0.86    7.86
   1 -10  -8   28.68   10.40
  -1 -10   8   18.52    8.03
  -2 -10  -8  263.35   24.97
   2  10  -8  256.68   26.86
   2 -10   8  271.35   21.05
  -2 -10  -8  263.36   19.74
   2 -10  -8  294.53   21.95
  -2 -10   8  321.19   26.10
  -2  10  -8  302.01   23.90
   3 -10   8  281.08   20.37
  -3 -10  -8  250.49   24.99
  -3 -10  -8  259.81   20.11
   3  10  -8  291.06   27.69
  -3  10  -8  279.14   22.03
   3 -10  -8  279.82   22.25
  -3 -10   8  294.37   25.32
   4  10  -8  302.45   29.83
   4 -10   8  329.37   21.28
  -4 -10  -8  293.98   27.06
  -4 -10   8  286.31   26.68
  -4  10  -8  326.95   22.12
   4 -10  -8  315.91   24.53
   5 -10   8  177.40   15.27
  -5 -10  -8  210.01   26.50
   5  10  -8  156.10   24.87
   5 -10  -8  220.52   21.81
  -5 -10   8  232.99   24.57
  -6 -10  -8   35.42   12.21
   6  10  -8   22.76   18.87
   6 -10   8   36.80    7.94
   6 -10  -8   43.02   13.08
  -6 -10   8   53.42   19.48
   7 -10   8   72.19    7.40
   7 -10   8   51.97    8.40
   7  10  -8   59.44   22.33
  -7 -10  -8   55.55   16.06
   7 -10  -8  102.30   20.26
  -7 -10   8   44.44   17.65
   8  10  -8   37.99   20.89
  -8 -10  -8   45.76   16.58
   8 -10  -8   21.13   13.44
  -8 -10   8   24.14   14.38
  -9 -10  -8   63.75   18.96
   9  10  -8   87.89   28.37
  -9 -10   8   74.49   21.79
   9 -10  -8  110.96   23.62
  10  10  -8   27.71   26.35
 -10 -10  -8   68.64   20.66
  10 -10  -8   17.88   17.05
 -10 -10   8  102.76   27.00
  11  10  -8   81.86   40.35
 -11 -10  -8   76.39   23.02
 -11 -10   8   78.89   24.79
  11 -10  -8   73.99   26.95
   0 -11  -8   80.27   12.98
   0 -11  -8   54.76   14.45
   0  11  -8   59.72   14.54
   0 -11   8   77.84   14.02
  -1 -11  -8  826.63   47.77
   1  11  -8  823.81   46.39
  -1 -11  -8  809.96   39.31
   1 -11   8  784.29   41.97
   1 -11  -8  799.69   40.10
   1 -11  -8  917.93   48.32
  -1 -11   8  829.71   44.87
  -1  11  -8  858.62   45.01
  -2 -11  -8  263.75   26.76
   2  11  -8  257.24   26.44
   2 -11   8  262.57   21.61
  -2 -11  -8  251.28   20.54
   2 -11  -8  283.41   26.21
   2 -11  -8  275.46   22.14
  -2 -11   8  255.70   23.96
  -2  11  -8  229.16   23.10
  -3 -11  -8  304.80   27.39
   3 -11   8  332.47   23.40
   3  11  -8  298.38   30.27
  -3 -11  -8  303.54   21.68
  -3  11  -8  278.38   27.21
  -3 -11   8  278.87   27.33
   3 -11  -8  266.22   25.90
   3 -11  -8  303.14   23.82
  -4 -11  -8  289.56   27.56
   4  11  -8  320.91   35.24
   4 -11   8  274.55   21.10
  -4 -11   8  319.79   29.75
   4 -11  -8  364.88   26.19
  -4  11  -8  318.70   23.40
   5  11  -8   96.06   24.90
   5 -11   8   87.52   12.17
  -5 -11  -8   80.93   17.52
   5 -11  -8   85.32   16.20
  -5 -11   8   74.68   17.27
  -6 -11  -8  266.39   27.74
   6  11  -8  278.29   32.16
   6 -11   8  192.43   16.37
   6 -11  -8  229.46   23.79
  -6 -11   8  206.02   25.89
   7 -11   8   44.59    9.97
  -7 -11  -8   46.17   15.10
   7  11  -8   21.13   19.25
   7 -11   8   38.01    7.47
  -7 -11   8   19.78   13.22
   7 -11  -8   46.42   15.50
   8  11  -8  111.93   30.52
   8 -11   8   95.20    8.20
  -8 -11  -8   48.93   18.29
   8 -11  -8   73.94   19.36
  -8 -11   8   99.71   21.42
  -9 -11  -8   28.57   17.28
   9  11  -8   17.65   25.36
  -9 -11   8   16.05   18.46
   9 -11  -8   18.17   17.83
 -10 -11  -8   95.74   24.92
  10  11  -8   59.77   38.01
 -10 -11   8   77.00   25.67
  10 -11  -8    8.05   18.63
 -11 -11  -8   72.80   26.74
  11  11  -8  154.32   45.19
  11 -11  -8  137.79   29.94
 -11 -11   8  106.22   29.77
   0 -12  -8  641.29   41.06
   0  12  -8  524.58   37.44
   0 -12  -8  565.00   32.44
   0 -12   8  569.45   35.70
   1  12  -8  181.99   25.79
  -1 -12  -8  162.16   21.70
  -1 -12  -8  148.12   17.10
   1 -12   8  134.31   18.27
  -1  12  -8  146.48   22.32
   1 -12  -8  156.62   17.49
  -1 -12   8  193.04   21.26
   1 -12  -8  130.93   22.38
   2 -12   8  386.48   28.73
  -2 -12  -8  429.38   27.65
  -2 -12  -8  439.25   34.47
   2  12  -8  431.86   36.83
  -2 -12   8  426.11   32.50
   2 -12  -8  474.50   34.86
  -2  12  -8  505.32   40.52
   2 -12  -8  442.73   33.22
   3  12  -8  325.02   32.36
  -3 -12  -8  310.54   29.49
  -3 -12  -8  285.56   22.70
   3 -12   8  314.81   24.27
   3 -12  -8  352.97   30.88
  -3 -12   8  359.82   30.19
   3 -12  -8  394.73   27.50
  -3  12  -8  326.80   28.18
  -4 -12  -8  169.64   22.64
   4 -12   8  127.21   15.51
   4  12  -8  167.59   29.22
   4 -12  -8  155.20   21.61
  -4  12  -8  143.02   18.99
   4 -12  -8  125.11   18.33
  -4 -12   8  150.22   21.58
   5 -12   8  270.96   20.79
  -5 -12  -8  189.88   24.64
   5  12  -8  239.33   33.00
  -5 -12   8  288.42   28.93
   5 -12  -8  304.52   25.90
   6 -12   8   74.12   13.24
  -6 -12  -8   95.45   20.16
   6  12  -8  129.16   28.85
  -6 -12   8  130.29   22.32
   6 -12  -8  136.39   20.15
   7 -12   8  251.99   15.42
   7  12  -8  218.16   40.24
   7 -12   8  272.81   19.11
  -7 -12  -8  311.56   31.96
   7 -12  -8  202.82   25.65
  -7 -12   8  270.27   31.91
   8 -12   8  107.41   12.59
  -8 -12  -8   88.03   20.83
   8  12  -8  115.40   30.86
   8 -12   8  112.08   10.47
   8 -12  -8   82.67   20.34
  -8 -12   8   86.56   23.28
   9  12  -8   62.49   33.72
  -9 -12  -8   65.02   22.22
   9 -12  -8   44.04   19.82
  -9 -12   8   57.72   22.62
 -10 -12  -8  170.68   37.33
  10  12  -8  102.54   37.49
 -10 -12   8  127.64   30.41
   0 -13  -8  353.41   33.97
   0 -13   8  398.86   30.88
   0 -13  -8  415.41   27.91
   0  13  -8  372.56   40.14
  -1 -13  -8  837.78   51.25
  -1 -13  -8  775.57   40.43
   1  13  -8  763.64   48.66
   1 -13   8  774.64   44.54
  -1  13  -8  821.88   48.63
  -1 -13   8  862.13   47.73
   1 -13  -8  753.92   40.95
   1 -13  -8  865.87   51.68
  -2 -13  -8   39.88   15.85
  -2 -13  -8   81.14   16.16
   2 -13   8   62.34   14.22
   2  13  -8   57.29   18.19
   2 -13  -8   89.95   15.92
   2 -13  -8   88.18   19.75
  -2 -13   8  105.38   18.99
  -2  13  -8   72.93   16.81
   3 -13   8  826.95   43.91
  -3 -13  -8  837.39   41.87
  -3 -13  -8  902.31   54.10
   3  13  -8  906.74   55.99
  -3 -13   8  789.96   49.63
   3 -13  -8  856.66   51.66
   3 -13  -8  801.07   43.79
  -3  13  -8  880.71   46.95
   4 -13   8  147.39   17.53
   4  13  -8  113.95   25.02
  -4 -13  -8  124.36   25.69
  -4 -13   8  107.75   20.15
   4 -13  -8   91.74   17.43
   4 -13  -8  121.20   21.27
  -5 -13  -8   63.03   18.49
   5 -13   8   65.08   13.67
   5  13  -8   60.88   22.07
   5 -13  -8   62.02   15.55
   5 -13  -8   27.12   14.63
  -5 -13   8   68.30   18.44
   6 -13   8  192.64   19.39
  -6 -13  -8  211.67   29.86
   6  13  -8  170.82   35.23
   6 -13  -8  201.22   26.14
  -6 -13   8  275.46   30.14
   6 -13  -8  216.06   25.77
  -7 -13  -8   44.30   17.42
   7 -13   8   63.86   10.45
   7 -13   8   86.76   14.93
   7  13  -8   87.74   30.55
  -7 -13   8   65.55   22.84
   7 -13  -8   81.19   22.79
   7 -13  -8   69.65   18.45
  -8 -13  -8  261.32   33.79
   8 -13   8  215.23   15.24
   8  13  -8  231.79   48.80
   8 -13   8  214.98   17.85
   8 -13  -8  226.23   28.80
  -8 -13   8  260.00   38.16
  -9 -13  -8   63.03   25.23
   9  13  -8   36.58   33.39
   9 -13   8   50.86   11.26
   9 -13   8   83.89   10.93
   9 -13  -8   88.24   25.46
  -9 -13   8  106.65   28.09
  10  13  -8   65.83   44.62
 -10 -13  -8   47.74   28.74
 -10 -13   8   85.72   31.67
  10 -13  -8    5.48   22.74
   0  14  -8  186.04   30.84
   0 -14   8  219.05   26.18
   0 -14  -8  209.56   21.47
  -1 -14  -8  468.77   38.24
   1  14  -8  419.66   41.38
   1 -14   8  438.98   33.79
  -1 -14  -8  440.61   30.33
  -1 -14   8  516.63   36.71
  -1  14  -8  427.26   38.21
   1 -14  -8  477.17   38.87
   1 -14  -8  509.20   32.64
   2 -14   8  410.47   31.43
  -2 -14  -8  359.32   35.52
  -2 -14  -8  387.73   28.58
   2  14  -8  368.52   57.60
  -2 -14   8  423.60   34.77
  -2  14  -8  434.78   36.76
   2 -14  -8  434.40   35.97
   2 -14  -8  426.81   30.64
   3 -14   8  218.91   23.58
  -3 -14  -8  235.52   29.07
   3  14  -8  199.16   31.91
   3 -14  -8  201.98   22.47
   3 -14  -8  219.52   27.68
  -3 -14   8  185.70   24.76
   4  14  -8  104.16   28.12
   4 -14   8  116.21   21.92
  -4 -14  -8  106.70   23.74
   4 -14  -8  146.86   23.80
  -4 -14   8  137.18   25.86
   4 -14  -8  150.19   21.41
   5  14  -8   25.34   22.24
  -5 -14  -8   13.16   17.63
   5 -14   8   33.27   10.79
  -5 -14   8   29.85   16.37
   5 -14  -8   43.08   18.80
   5 -14  -8   64.70   16.46
  -6 -14  -8   12.89   15.59
   6  14  -8    2.89   23.97
   6 -14   8    6.97    9.01
   6 -14  -8   -1.64   14.69
   6 -14  -8    5.24   15.31
  -6 -14   8   -2.81   15.76
  -7 -14  -8  339.69   36.69
   7  14  -8  321.31   51.41
   7 -14   8  321.15   20.43
   7 -14   8  293.80   24.09
   7 -14  -8  364.28   39.25
   7 -14  -8  393.64   37.23
  -7 -14   8  355.02   41.19
   8 -14   8   29.89   10.80
   8 -14   8   42.31    9.19
  -8 -14  -8   35.85   21.66
   8  14  -8   46.09   32.06
   8 -14  -8    7.67   18.93
   8 -14  -8   60.17   21.74
  -8 -14   8   56.27   22.47
   9  14  -8  258.39   55.61
   9 -14   8  240.70   24.43
   9 -14   8  262.60   18.95
   9 -14  -8  248.04   38.79
  -9 -14   8  293.46   42.42
   9 -14  -8  257.82   34.85
   0 -15   8   88.71   18.85
   0  15  -8   99.57   26.16
   0 -15  -8   95.88   20.42
   0 -15  -8  101.95   23.72
   1 -15   8  365.26   32.29
  -1 -15  -8  349.98   28.15
   1  15  -8  263.20   38.25
  -1 -15  -8  420.48   38.54
   1 -15  -8  370.70   35.93
  -1 -15   8  386.34   33.40
   1 -15  -8  327.06   29.70
  -2 -15  -8   42.43   12.55
  -2 -15  -8   20.34   16.64
   2  15  -8   38.15   24.27
   2 -15   8   45.01   14.27
  -2 -15   8    0.57   11.88
   2 -15  -8   38.61   13.34
   2 -15  -8   16.75   16.32
  -3 -15  -8   45.73   19.98
  -3 -15  -8   58.70   14.40
   3  15  -8   46.72   23.58
   3 -15  -8   70.24   16.80
   3 -15  -8   71.29   21.52
  -3 -15   8   53.86   19.27
   4  15  -8  247.33   50.61
  -4 -15  -8  284.87   35.87
   4 -15   8  216.24   23.68
   4 -15  -8  204.37   32.20
   4 -15  -8  182.12   29.34
  -4 -15   8  210.86   36.92
  -5 -15  -8  211.08   30.31
   5  15  -8  190.28   42.22
   5 -15   8  198.64   22.04
   5 -15  -8  211.94   29.57
  -5 -15   8  158.07   27.75
   5 -15  -8  160.81   28.29
  -6 -15  -8  136.74   28.41
   6 -15   8   76.98   15.85
   6  15  -8   75.65   30.91
   6 -15  -8   92.24   20.58
   6 -15  -8   97.84   27.66
  -6 -15   8   94.47   23.25
   7 -15   8  111.24   18.82
   7  15  -8  105.08   35.91
  -7 -15  -8  104.53   24.90
   7 -15   8  107.96   15.08
  -7 -15   8   68.80   23.39
   7 -15  -8  103.09   24.78
   7 -15  -8  127.31   27.94
   8  15  -8  164.92   45.03
   8 -15   8  156.92   20.40
  -8 -15  -8  184.41   34.56
   8 -15   8  144.05   16.75
   8 -15  -8  170.30   35.12
   8 -15  -8  249.90   41.02
  -8 -15   8  222.25   42.12
   9 -15   8   75.40   16.87
   9  15  -8   99.26   46.86
  -9 -15  -8   65.94   28.78
   9 -15  -8   64.00   27.35
  -9 -15   8   15.92   30.14
   9 -15  -8   93.81   30.25
   0 -16  -8    4.04   15.00
   0 -16   8   11.13   11.93
   0 -16  -8   -2.10   11.69
  -1 -16  -8  117.42   26.19
   1 -16   8  104.99   21.45
  -1 -16  -8  141.24   22.58
   1 -16  -8  149.46   26.76
  -1 -16   8   99.82   23.06
   1 -16  -8  131.30   22.16
   2  16  -8   36.23   25.50
  -2 -16  -8   79.14   19.26
  -2 -16  -8  101.54   24.10
   2 -16   8   97.27   20.11
  -2 -16   8   89.89   23.69
   2 -16  -8   50.63   18.27
   2 -16  -8   93.90   22.79
  -3 -16  -8  225.20   32.86
   3 -16   8  213.82   26.18
   3 -16  -8  221.73   27.28
   3 -16  -8  218.93   31.87
  -3 -16   8  262.07   34.06
  -4 -16  -8   45.28   20.42
   4 -16   8   45.76   14.87
   4  16  -8   47.30   28.41
   4 -16  -8   68.34   20.52
  -4 -16   8   65.61   19.79
   4 -16  -8   28.24   19.13
   5 -16   8   32.67   13.86
  -5 -16  -8   93.07   25.36
   5  16  -8   40.95   34.35
   5 -16  -8   45.33   19.40
  -5 -16   8    2.58   19.02
   5 -16  -8   44.43   18.58
   6  16  -8   -2.78   32.53
   6 -16   8   12.78   12.70
  -6 -16  -8   21.56   22.75
  -6 -16   8   36.05   18.84
   6 -16  -8    8.85   18.34
   6 -16  -8   50.10   18.55
   7 -16   8  351.37   29.34
   7 -16   8  351.08   24.58
  -7 -16  -8  402.36   53.90
   7  16  -8  319.20   57.26
   7 -16  -8  389.26   41.29
   7 -16  -8  356.93   41.62
  -7 -16   8  401.58   46.84
   8 -16   8  176.48   23.28
  -8 -16  -8  185.77   41.65
   8  16  -8  167.50   50.05
   8 -16   8  166.94   19.21
   8 -16  -8  165.37   35.49
   8 -16  -8  178.87   33.89
  -8 -16   8  154.98   35.08
   0 -17  -8  -14.99   15.53
   0 -17   8    0.71   13.52
   0 -17  -8   17.47   16.37
   1 -17   8   45.39   16.27
  -1 -17  -8   58.05   22.58
   1 -17  -8   30.71   17.12
  -1 -17   8   42.47   16.58
   1 -17  -8   19.91   14.71
  -2 -17  -8  230.06   35.72
   2 -17   8  213.14   26.44
  -2 -17  -8  185.75   26.18
  -2 -17   8  162.36   27.27
   2 -17  -8  190.93   26.79
   2 -17  -8  245.32   34.04
   3 -17   8   12.62   14.14
  -3 -17  -8   32.53   23.17
  -3 -17   8   25.24   16.29
   3 -17  -8   15.05   21.74
   3 -17  -8   27.46   17.21
   4 -17   8  170.96   25.87
  -4 -17  -8  226.60   35.47
   4 -17  -8  151.00   28.51
  -4 -17   8  205.83   34.95
   4 -17  -8  194.16   32.73
  -5 -17  -8  307.19   45.04
   5 -17   8  343.78   31.00
   5 -17  -8  285.66   40.81
  -5 -17   8  302.91   38.28
  -6 -17  -8   28.32   27.15
   6 -17   8   52.71   16.63
   6  17  -8   63.18   45.98
   6 -17  -8   32.36   20.41
  -6 -17   8   64.24   29.12
   6 -17  -8   59.63   24.58
   7 -17   8  209.59   21.84
   7 -17   8  200.78   26.98
   7  17  -8   72.60   49.21
  -7 -17   8  212.95   44.81
   7 -17  -8  164.12   36.58
   7 -17  -8  199.21   39.68
   0 -18   8  243.17   31.45
   0 -18  -8  240.73   38.30
   0 -18  -8  233.46   34.60
  -1 -18  -8   34.87   22.04
   1 -18   8   21.02   16.64
  -1 -18  -8    3.80   16.49
  -1 -18   8   11.13   15.02
   1 -18  -8   21.55   16.81
   1 -18  -8   14.08   20.65
  -2 -18  -8  153.17   32.62
   2 -18   8  190.80   30.28
   2 -18  -8  141.13   30.02
  -2 -18   8  135.24   27.32
   2 -18  -8  137.63   27.97
  -3 -18  -8   92.26   27.55
   3 -18   8  102.28   21.41
   3 -18  -8  142.26   29.77
   3 -18  -8  115.13   26.99
   4 -18   8  110.08   22.37
  -4 -18  -8   70.27   26.69
   4 -18  -8   76.56   26.35
  -4 -18   8  108.64   25.74
   4 -18  -8   92.63   27.84
  -5 -18  -8  139.86   31.62
   5 -18   8  105.33   22.28
   5 -18  -8  116.07   29.25
  -5 -18   8  116.37   29.81
   5 -18  -8  127.44   29.85
  -6 -18  -8   45.38   32.54
   6 -18   8  108.70   23.03
  -6 -18   8   58.21   30.56
   6 -18  -8  118.77   29.66
   6 -18  -8   77.68   29.78
   0 -19  -8  -39.09   25.07
   0 -19  -8   13.69   21.07
   0 -19   8   13.86   19.22
   1 -19   8  119.43   26.75
  -1 -19  -8  155.39   31.01
  -1 -19  -8  114.56   29.60
   1 -19  -8  118.95   24.49
   1 -19  -8  110.10   29.86
  -1 -19   8  109.65   28.24
   2 -19   8  113.07   24.40
  -2 -19  -8  165.73   36.46
   2 -19  -8   99.39   28.67
  -2 -19   8   40.83   22.31
   2 -19  -8   63.38   26.25
  -3 -19  -8   67.64   28.91
   3 -19   8  108.24   23.69
  -3 -19   8  112.06   28.29
   3 -19  -8  150.91   32.49
   3 -19  -8  142.41   30.28
  -4 -19  -8   28.56   26.65
   4 -19   8   -5.29   17.91
   4 -19  -8    0.09   22.07
  -4 -19   8    5.19   21.35
   4 -19  -8   -0.83   24.62
  -5 -19  -8  503.27   59.44
   5 -19   8  433.30   42.38
   5 -19  -8  449.37   50.65
  -5 -19   8  463.89   55.95
   5 -19  -8  533.60   56.13
   0 -20  -8  -24.68   25.23
   0 -20  -8  -41.61   22.57
   0 -20   8   -5.62   21.27
  -1 -20  -8  217.03   43.65
   1 -20   8  177.54   32.42
   1 -20  -8  232.15   44.33
  -1 -20   8  219.61   36.39
   1 -20  -8  195.98   36.64
   2 -20   8   73.49   22.52
  -2 -20  -8    4.40   27.08
   2 -20  -8  127.91   36.87
   2 -20  -8   98.93   27.92
  -2 -20   8   50.27   25.53
  -3 -20  -8    8.20   28.18
   3 -20   8   71.72   22.97
   3 -20  -8   25.16   26.40
  -3 -20   8   61.90   25.17
   3 -20  -8   80.87   33.92
   0   0   9    0.94    3.06
   0   0  -9    7.82    4.69
  -1   0   9  413.21   21.97
  -1   0  -9  416.40   22.09
   1   0  -9  403.52   23.65
   1   0   9  416.24   19.81
   2   0   9   -0.63    1.91
   2   0  -9   -2.58    4.43
  -2   0   9    5.29    3.80
  -2   0  -9    0.98    3.34
   3   0  -9   48.13   10.87
  -3   0   9   56.36    9.40
  -3   0  -9   57.78    7.13
   3   0   9   65.10    6.18
  -4   0   9 1171.08   49.70
  -4   0  -9 1213.63   41.61
   4   0  -9 1240.18   53.52
  -4   0  -9 1228.52   41.14
   5   0  -9 2050.81   80.77
  -5   0   9 2086.43   76.82
  -5   0  -9 2072.82   62.38
   6   0  -9  748.75   41.57
  -6   0   9  733.45   37.87
  -7   0   9  159.40   17.32
   7   0  -9  145.37   21.80
  -8   0   9  174.27   19.09
   8   0  -9  206.48   24.30
  -9   0   9  210.76   23.34
   9   0  -9  227.25   27.82
  10   0  -9  193.33   32.18
 -10   0   9  217.58   22.76
 -11   0   9   99.14   19.89
  11   0  -9   62.03   20.82
  12   0  -9   74.48   28.93
 -12   0   9   64.50   18.24
  13   0  -9   22.28   30.20
   0   1  -9  107.94   11.74
   0   1   9  138.78   10.80
   0  -1  -9  111.43   11.26
   0  -1   9  154.15   11.72
  -1  -1  -9  973.78   39.58
   1   1  -9  959.50   41.71
  -1   1   9  959.22   38.97
   1  -1   9 1023.65   37.55
  -1   1  -9  988.34   39.13
   1  -1  -9  976.98   41.37
   1   1   9 1019.06   37.14
  -1  -1   9  948.31   39.60
[truncated: 16,327,829 more chars]
